# Supplementary material for: MRI-based microthrombi detection in stroke with polydopamine iron oxide
Source: Nat Commun. 2024 Jun 13;15:5070. doi: 10.1038/s41467-024-49480-x (PMC11176332; doi:10.1038/s41467-024-49480-x)
Supplement: Supplementary file 6 — Source data [file 41467_2024_49480_MOESM6_ESM.xlsx]

## Sheet: Figure 1
Figure 1. PHySIOMIC synthesis and physico-chemical characteristics.
Figure 1b. Hydrodynamic Diameter								Figure 1d. R2* values
Size (d.nm) - Physiomic_agitation 12.12.21 [Steady state]	Intensity (Percent) - Vivotrax_10µL [Steady state]	Intensity (Percent) - Physiomic_12.12.21_agitation [Steady state]	Intensity (Percent) - Physiomic_12.12.21_agitation [Steady state]	Intensity (Percent) - Physiomic_12.12.21_agitation [Steady state]				[Fe] concentration (mM)	PHySIOMIC	SPIO
0.3	0	0	0	0				0	9.83961	11.8282
0.3489	0	0	0	0				0.72	270.948	125.127
0.4057	0	0	0	0				1.43	551.419	229.428
0.4718	0	0	0	0				2.15	828.894	336.531
0.5487	0	0	0	0				2.86	1180.13	464.882
0.6381	0	0	0	0				3.58	1478.41	547.128
0.742	0	0	0	0
0.8629	0	0	0	0
1.003	0	0	0	0
1.167	0	0	0	0
1.357	0	0	0	0
1.578	0	0	0	0
1.835	0	0	0	0
2.134	0	0	0	0
2.482	0	0	0	0
2.886	0	0	0	0
3.357	0	0	0	0
3.903	0	0	0	0
4.539	0	0	0	0
5.279	0	0	0	0
6.139	0	0	0	0
7.139	0	0	0	0
8.302	0	0	0	0
9.655	0	0	0	0
11.23	0.2319	0	0	0
13.06	0.6225	0	0	0
15.18	0.9176	0	0	0
17.66	1.006	0	0	0
20.53	0.9735	0	0	0
23.88	1.029	0	0	0
27.77	1.389	0	0	0
32.3	2.187	0	0	0
37.56	3.432	0	0	0
43.68	5.008	0	0	0
50.79	6.711	0	0	0
59.07	8.295	0	0	0
68.69	9.527	0	0	0
79.88	10.23	0	0	0
92.89	10.3	0	0	0
108	9.737	0	0	0
125.6	8.621	0	0	0
146.1	7.107	0	0	0
169.9	5.392	0	0	0
197.6	3.688	0	0	0
229.8	2.19	0	0	0
267.2	1.047	0	0	0
310.7	0.3334	0	0	0
361.3	0.02773	0	0	0
420.2	0	0	0	0
488.7	0	0	0	0
568.3	0	14.12	11.56	9.289
660.9	0	33.31	31.99	31.17
768.5	0	35.06	36.35	37.7
893.8	0	17.52	19.55	21.05
1039	0	0	0.5639	0.7919
1209	0	0	0	0
1406	0	0	0	0
1635	0	0	0	0
1901	0	0	0	0
2211	0	0	0	0
2571	0	0	0	0
2990	0	0	0	0
3477	0	0	0	0
4043	0	0	0	0
4702	0	0	0	0
5468	0	0	0	0
6358	0	0	0	0
7394	0	0	0	0
8599	0	0	0	0
10000	0	0	0	0

## Sheet: Figure 2
Figure 2. PHySIOMIC reveals microthrombosis during the acute phase of stroke in a thromboembolic stroke model, evidenced by a hyposignal that correlates with lesion size at 24h.
Figure 2c. Signal Void Before - After injection (PHySIOMIC ; SPIO)
PHySIOMIC		Signal Void (mm3)			SPIO		Signal Void (mm3)
	Before injection	After injection					Before injection	After injection
S1	1.09022	3.9067				Vivotrax S1	0.171727	0.0734505
S2	0.174545	3.29259				Vivotrax S2	0.12752	0.174088
S3	0.268671	3.25238				Vivotrax S3	0.071242	0.35602
S4	0.187339	3.1674				Vivotrax S4	0.146406	0.269928
S5	0.180942	2.08266				Vivotrax S5	0.241103	0.123674
S6	0.25405	0.393868
S7	0.670764	3.18659
S8	0.412145	1.2538
Figure 2e. Correlation graph
		lesion size (mm3)	Signal Void Area (mm3) Stack
	S1	33.9205	23.3904
	S2	18.309	13.6818
	S3	23.131	16.215
	S4	13.8605	8.6226
	S5	24.1865	12.0294
	S6	9.6375	5.454
	S7	17.6675	12.3804
	S8	26.1835	14.874

## Sheet: Figure 3
Fig. 3. Evaluation of MRI methods to detect differences between two MCAO models : thrombin model (with microthrombosis) and AlCl3 model (without microthrombosis).
Fig 3c. Perfusion imaging (Thrombin - AlCl3 models)					Fig 3c. TOF evaluation
Perfusion Index (%)	Thrombin model	AlCl3 model			Mean Angiographic Score	Thrombin model	AlCl3 model		Score scale :
	68.9003	45.4198				1	0		0 = No recanalization
	49.3333	39.6887				0	0		1 = Partial recanalization
	56.1404	46.3889				1	1		2 = Total recanalization
	62.4357	61.791				1	0
	45.2107	72.242				0	1

## Sheet: Figure 4
Figure 4. PHySIOMIC reveals a significant reduction in microthrombosis during thrombolysis.
Fig. 4d. Signal Void (Pre / Post treatment)
	Saline							tPA
Pre treatment	23.6284	6.87579	3.73581	4.16897	7.10973	6.86117	3.2405	13.6145	4.99509	5.83949	4.86167	2.99194	7.55021	5.63661
Post treatment	25.0614	6.34758	3.64077	4.95305	6.97814	6.60163	2.70864	10.0669	1.00523	2.04154	1.69976	0.904709	0.615933	2.72692
Fig. 4d. Angiographic score (Pre / Post treatment)
	saline							tPA								Score scale :
Pre-treatment	0	0	0	0	0	0		0	2	0	0	0	0	0		0 = No recanalization
Post-treatment	0	0	0	0	1	0		1	1	1	0	1	2	1		1 = Partial recanalization
24h	0	0	1	0	2	1		2	2	2	2	2	2	2		2 = Total recanalization

## Sheet: Figure 5
Figure 5. PHySIOMIC attachment to microthrombi is impaired by modifying its protein corona.
	Fig. 5b. Ratio Particles over microthrombi number								Fig. 5d. Signal Void (Before, Injection PHySIOMIC-BSA, Injection PHySIOMIC)
	PHySIOMIC-BSA	PHySIOMIC
Particles to microthrombi ratio	0.0245961	0.0294044							Signal Void (mm3)	Before injection	PHySIOMIC-BSA	PHySIOMIC
	0.00801996	0.0175416							S1	0.155354	0.386557	6.01009
	0.00265802	0.0195407							S2	0.245825	0.78134	2.03226
	0.00693901	0.0247194							S3	0.246739	1.00523	5.18608
									S4	0.072194	0.438647	0.873638
									S5	0.193736	0.199219	1.56177

## Sheet: Figure 6
Figure 6. Surface functionalization effects on protein corona composition and impact of fibrinogen on attachment to microthrombi.
Fig 6b. Proteomic Acute Coagulation proteins				LFQ.Intensity
				PHySIOMIC			Melamine			Melamine COOH
	Description	Genes	Annotation	1	2	3	1	2	3	1	2	3
	Antithrombin-III	SERPINC1	Coagulation	54514.7	60303.1	68821.6	44680	107795	84162.8	39721.5	52664.5	58254.3
	Coagulation factor XIII A chain	F13A1	Coagulation	3807.83	12487.8	17286.4	5132.35	10817.2	20680.1	4963.07	12438.1	23739.3
	Coagulation factor XIII B Chain	F13B	Coagulation	1243.19	2012.97	1019.91	1098.21	0	0	1868.95	1773.29	1273.54
	Fibrinogen alpha chain	FGA	Coagulation	260749	265537	216157	285774	194957	208123	373326	216354	101972
	Fibrinogen beta chain	FGB	Coagulation	212881	219236	245415	239032	212776	179222	313490	185536	91974
	Fibrinogen gamma chain	FGG	Coagulation	542275	598190	498488	748836	627316	364419	779770	459358	240809
	Histidine-rich glycoprotein	HRG	Coagulation	28559	18008.5	26799.5	27122.1	28253.5	17259.2	157320	15018.3	13803.2
	Hyaluronan-binding protein 2	HABP2	Coagulation	9909.43	0	0	8102.89	11688	0	29690.1	0	0
	Kininogen-1	KNG1	Coagulation	84172.7	147498	179623	68866.1	96555.4	43324	74399.5	65362.8	49698.7
	Plasminogen	PLG	Coagulation	251655	127074	173584	94577.9	30206.1	16214.2	127479	24563.9	20392.3
	Prothrombin	F2	Coagulation	54738.4	17493.8	17982.4	59656.3	25952.6	18218.9	48029.9	19144.2	13117.2
	Total Acute coagulation			1.50451e+06	1.46784e+06	1.44518e+06	1.58288e+06	1.34632e+06	951623	1.95006e+06	1.05221e+06	615034
Fig 6d. Microfluidique Melamine (Blood, Phosbphate Buffer)
			Melamine				Melamine-COOH
		Blood	103.134	81.6476	139.924	55.4872	22.3155	34.9057	28.9498	10.8562
		PB	47.0435	49.3052	28.9498	9.64995	69.9621	38.449	44.631	12.0624
Details :
Folder name	Melamine_PB_20.05.22				Melamine_Inj_PB_18.05									Melamine 18.09_PB_1.lif				Melamine 18.09_PB_2.lif
File_image name	Melamine_PB_20.05.22 Tile Scan_001_Merging001	Melamine_PB_20.05.22 Tile Scan_002_Merging001	Melamine_PB_20.05.22 Tile Scan_003_Merging001		Melamine_Inj_PB_18.05 TileScan_001_Merging001	Melamine_Inj_PB_18.05 TileScan_002_Merging001	Melamine_Inj_PB_18.05 TileScan_003_Merging001	Melamine_Inj_PB_18.05 TileScan_004_Merging001	Melamine_Inj_PB_18.05 TileScan_005_Merging001	Melamine_Inj_PB_18.05 TileScan_006_Merging001	Melamine_Inj_PB_18.05 TileScan_007_Merging001	Melamine_Inj_PB_18.05 TileScan_009_Merging001		TileScan 3	TileScan 2	TileScan 1		TileScan 2	TileScan 3	TileScan 4
	Nb			Total									Total				Total				Total
Melamine particles	7	11	21	13	5	6	10	50	13	14	5	6	13.625	13	6	5	8	1	4	3	2.66667
Melamine COOH particles	21	22	15	19.3333	2	13	13	10	15	15	4	13	10.625	8	21	8	12.3333	2	2	6	3.33333
Total melamine	7	11	21	13	5	6	10	50	13	14	5	6	13.625	13	6	5	8	1	4	3	2.66667
Total melamine COOH	21	22	15	19.3333	2	13	13	10	15	15	4	13	10.625	8	21	8	12.3333	2	2	6	3.33333
Folder name	melamine_sang_20.05.22
File_image name	melamine_sang_20.05.22 TileScan_001_Merging001	melamine_sang_20.05.22 TileScan_002_Merging001	melamine_sang_20.05.22 TileScan_003_Merging001	melamine_sang_20.05.22 TileScan_004_Merging001	melamine_sang_20.05.22 TileScan_005_Merging001	melamine_sang_20.05.22 TileScan_006_Merging001		Melamine_Inj_sang_18.05	Melamine_Inj_PB_18.05 TileScan_005_Merging001	Melamine_Inj_PB_18.05 TileScan_006_Merging001	Melamine_Inj_PB_18.05 TileScan_007_Merging001	Melamine_Inj_PB_18.05 TileScan_009_Merging001		TileScan_001	TileScan_002	TileScan_003		TileScan_001	TileScan_002	TileScan_003
	Nb						Total						Total				Total				Total
Melamine particles	21	41	26	19	19	45	28.5	50	13	14	5	6	22.5625	25	43	48	38.6667	15	22	9	15.3333
Melamine COOH particles	4	7	4	8	9	5	6.16667	10	15	15	4	13	9.64583	13	2	9	8	4	3	2	3
Total melamine	21	41	26	19	19	45	28.5	50	13	14	5	6	22.5625	25	43	48	38.6667	15	22	9	15.3333
Total melamine COOH	4	7	4	8	9	5	6.16667	10	15	15	4	13	9.64583	13	2	9	8	4	3	2	3
Mean fixation / 276µm²	melamine particles						melamine-COOH particles
Blood	28.5	22.5625	38.6667	15.3333			6.16667	9.64583	8	3
PB	13	13.625	8	2.66667			19.3333	10.625	12.3333	3.33333
Mean fixation per mm²	melamine particles						melamine-COOH particles
Blood	103.134	81.6476	139.924	55.4872			22.3155	34.9057	28.9498	10.8562
PB	47.0435	49.3052	28.9498	9.64995			69.9621	38.449	44.631	12.0624
Fig 6f. Microfluidique Melamine (Fibrinogen + plasma, Fibrinogen - Plasma)
					Details :
		Fb +	Fb -		File name .lif	Chambre 2_02.03.23_MelamineNH2 PRP Fbneg					Chambre 1_02.03.23_MelamineNH2 PRP Fbpos					09.03.23_ChambreI_PRP_Fbpos					06.04.23_Chambre I_Fbpos					06.04.23_Chambre IV_Fbneg					05.04.23 Chambre II_PRP_Fbpos					06.04.23_Chambre II_Fbneg					Microflu 09.03.23 Chambre III PRP Fb pos					07.03.23_ChambreII_PRP_Fbpos
		10.052	0.928		Fibrinogen group	négatif					positif					positif					positif					négatif					positif					négatif					positif					positif
		3.757	0.911		Image number (TileScan)	1	2	3	4	5	1	2	3	4	5	2	3	4	5	6	2	3	4	5	6	1	2	3	8	9	1	2	5	6	7	1	4	5	6	7	1	2	4	5	8	1	2	4	5
		1.068	2.761		Microthrombi
		7.473	0.407		Area (%)	0.0725167	0.0865267	0.5151	0.542233	0.937933	1.03487	1.4466	1.28403	0.739667	1.36407	1.69117	1.97473	2.52103	1.8126	1.5835	4.34453	3.99827	5.38023	4.62243	4.1211	2.9187	1.14503	0.963533	3.54767	4.6026	0.948767	0.5785	0.446067	0.674867	0.575433	1.14727	1.3089	1.7036	0.3038	0.6079	0.284533	0.201733	0.364467	0.242467	0.7803	0.132633	0.147933	0.0768133	0.1085
		27.54	20.077
		2.452	3.611		Particle
		20.078	0.0823814		Number total	2	0	1	0	0	6	30	15	16	8	23	11	16	8		12	5	5	3	9	9	9	7	3	4	3	2	2	0	0	7	7	11	4	4	0	0	0	11	3	3	4	6	15
		7.76775	2.06441		Fixation µthrombi	2					2	27	6	16	8	10	2	16	8		4	5	3	3	9	3	2	4	3			2	2			5	0	2	3	4				11	3	3	4	6	2
		2.35849	1.6498		Fixation chamber			1			4	3	9								8		2			6	7	3		4	2					2	7	9	1	0									13
		1.84031	0		Total fixation	2					59					36					15.3333					12					4					14					14					17
					% fixation	66.6667					78.6667					62.069					70.5882					37.5					57.1429					42.4242					100					56.6667
					Particules fixation over microthrombi area ratio (nb/µm²)	0.928371					10.0524					3.75664					#DIV/0!					0.910641					1.24084					2.76054					7.47264					27.5402
Fig 6g. Fibrinogen adsoprtion on particles (PHySIOMIC, Melamine, Melamine-COOH)
		Raw measures				Relative to control (mg/mL)
		Ctrl : Fb + Mannitol (250 + 250 µL)	Fb + Melamine	Fb + Melamine-COOH	Fb + PHySIOMIC	Melamine	Melamine-COOH	PHySIOMIC
		0.1584	0.097	0.1353	0.0851	0.04794	0.00964	0.05984
		0.1617	0.0957	0.1591	0.0739	0.04924	-0.01416	0.07104
		0.1307	0.1036	0.1465	0.0693	0.04134	-0.00156	0.07564
		0.1399	0.0884	0.1597	0.07	0.05654	-0.01476	0.07494
		0.134	0.0898	0.1445	0.066	0.05514	0.00044	0.07894
		0.14494
						Relative to control (µg/mL)
						Melamine	Melamine-COOH	PHySIOMIC
						47.94	9.64	59.84
						49.24	-14.16	71.04
						41.34	-1.56	75.64
						56.54	-14.76	74.94
						55.14	0.44	78.94
[truncated: 56 more columns]

## Sheet: Figure 7
Figure 7. Similar biodistribution and biodegradation of PHySIOMIC an SPIO in liver and spleen, evidenced by TEM and MRI.
Fig. 7b. Signal Intensity ratio on MRI (Liver, Spleen, Kidney)
Liver	PHySIOMIC					SPIO
Before injection	0.722341	0.731723	0.875147	0.819359	0.738834	0.733518	0.870201	0.714653	0.637355	0.721369
After injection	0.265038	0.318766	0.327049	0.415245	0.437243	0.21993	0.227269	0.25542	0.305296	0.260741
D2	0.417058	0.409871	0.412679	0.49439	0.562523	0.24917	0.309694	0.28942	0.309894	0.373324
D7	0.675261	0.827273	0.700799	0.715243	0.665097	0.460383	0.463743	0.638084	0.534195	0.605003
D31	0.664895	0.573285	0.872053	0.743627	0.760143	0.630876	0.626147	0.771427	0.597807	0.654478
Spleen	PHySIOMIC					SPIO
Before injection	0.865853	0.913297	0.990525	0.968724	0.786463	0.762055	0.8274	0.881667	0.742782	0.879921
After injection	0.450353	0.439445	0.473097	0.575313	0.540707	0.435086	0.455068	0.503694	0.51493	0.515637
D2	0.431766	0.467637	0.42685	0.576595	0.570429	0.475413	0.447435	0.385832	0.441773	0.509749
D7	0.581642	0.698737	0.588966	0.79111	0.611754	0.571469	0.475609	0.821278	0.580527	0.626127
D31	0.566412	0.526895	0.592236	0.933413	0.649079	0.670918	0.611429	0.798689	0.614281	0.688105
Kidney	PHySIOMIC					SPIO
Before injection	1.4485	1.43183	1.85177	1.52976	1.49002	1.12388	1.8146	1.45333	1.36481	1.35464
After injection	1.34839	1.4161	1.84652	1.50645	1.55789	1.0572	1.34052	1.32154	1.32422	1.18259
D2	1.5086	1.29808	1.43226	1.43371	1.3258	1.54062	1.45628	1.3983	1.42293	1.36594
D7	1.6068	1.93192	1.6151	1.59415	1.51749	1.3297	1.70387	1.89207	1.50256	1.65881
D31	1.41358	1.2835	1.55478	1.51743	1.43367	1.4758	1.85817	1.99346	1.56111	1.60264

## Sheet: Suppl. Fig. 1
Supplementary Figure 1. PHySIOMIC and SPIO relaxivities on T1, T2 and T2*-weighted MRI.
R1 values				R2 Values				R2* Values
[Fe] concentration (mM)	PHySIOMIC	SPIO		[Fe] concentration (mM)	PHySIOMIC	SPIO		[Fe] concentration (mM)	PHySIOMIC	SPIO
0	0.47869	0.440053		0	5.37792	7.68232		0	9.83961	11.8282
0.72	0.794724	0.980905		0.72	108.608	92.8939		0.72	270.948	125.127
1.43	1.13926	1.5198		1.43	182.618	182.7		1.43	551.419	229.428
2.15	1.48805	2.14773		2.15	273.535	278.833		2.15	828.894	336.531
2.86	1.96591	2.93934		2.86	303.404	344.563		2.86	1180.13	464.882
3.58	2.41895	3.40571		3.58	368.893	440.932		3.58	1478.41	547.128

## Sheet: Suppl. Fig. 2
Supplementary Figure 2. In vitro degradation of PHySIOMIC and SPIO.
Suppl Fig. 2b. Degradation in buffers graph
PBS Buffer													ALF Buffer														Citrate Buffer														Citrate + H2O2 Buffer
Physiomic							SPIO
Longueur d'onde (nm)	Phy pbs 0	Physiomic pbs 3h	Physiomic pbs 24h	Physiomic pbs 3j	Physiomic 7j pbs		Longueur d'onde (nm)	Spio pbs 0	Spio pbs 3h	Spio pbs 3j	Spio 7j pbs		Physiomic							SPIO							Physiomic							SPIO							Physiomic							SPIO
200	6.695	6.102	5.463	4.512	6.73		200	7.512	6.891	6.998	7.563
201	6.775	6.354	5.668	4.666	7.026		201	7.771	7.371	7.434	8.032		Longueur d'onde (nm)	Phy Alf 0	Physiomic Alf 3h	Physiomic Alf 24h	Physiomic Alf 3j	Physiomic 7j Alf		Longueur d'onde (nm)	Spio Alf 0	Spio Alf 3h	Spio Alf 24h	Spio Alf 3j	Spio 7j Alf		Longueur d'onde (nm)	Phy Citrate 0	Physiomic Citrate 3h	Physiomic Citrate 24h	Physiomic Citrate 3j	Physiomic 7j Citrate		Longueur d'onde (nm)	Spio Citrate 0	Spio Citrate 3h	Spio Citrate 24h	Spio Citrate 3j	Spio 7j Citrate		Longueur d'onde (nm)	Phy Citrate H202 0	Physiomic CItrate h2o2 3h	Physiomic Citrate H2o2 24h	Physiomic Citrate H2o2 3j	Physiomic 7j Citrate H2o2		Longueur d'onde (nm)	Spio Citrate H202 0
202	6.875	6.591	5.831	4.801	7.273		202	8.061	7.836	7.833	8.469		200	7.955	8.28	7.733	7.351	7.698		200	7.854	7.187	7.642	7.405	7.627		200	7.645	7.467	7.336	7.539	7.908		200	7.752	7.088	7.753	7.314	7.405		200	7.732	6.124	6.259	6.954	7.534		200	7.742
203	6.986	6.82	5.966	4.921	7.488		203	8.356	8.259	8.205	8.872		201	8.228	8.81	8.21	7.873	8.182		201	8.188	7.744	8.158	7.93	8.165		201	7.851	7.889	7.754	8.045	8.39		201	8.061	7.64	8.252	7.837	7.916		201	7.962	6.521	6.622	7.387	8.02		201	8.07
204	7.075	6.981	6.09	5.028	7.68		204	8.62	8.62	8.539	9.225		202	8.532	9.318	8.649	8.361	8.646		202	8.519	8.271	8.626	8.429	8.655		202	8.083	8.262	8.136	8.498	8.852		202	8.414	8.146	8.726	8.316	8.392		202	8.2	6.854	6.952	7.785	8.483		202	8.414
205	7.154	7.108	6.192	5.1	7.828		205	8.857	8.905	8.818	9.527		203	8.853	9.783	9.066	8.812	9.072		203	8.878	8.748	9.089	8.903	9.114		203	8.313	8.6	8.475	8.928	9.296		203	8.758	8.616	9.186	8.798	8.856		203	8.443	7.158	7.252	8.155	8.927		203	8.754
206	7.236	7.226	6.27	5.168	7.949		206	9.062	9.149	9.047	9.779		204	9.126	10.16	9.417	9.203	9.437		204	9.19	9.159	9.507	9.335	9.515		204	8.481	8.878	8.741	9.29	9.681		204	9.051	9.014	9.588	9.209	9.247		204	8.638	7.388	7.478	8.457	9.299		204	9.054
207	7.298	7.319	6.345	5.228	8.05		207	9.226	9.344	9.243	9.991		205	9.34	10.47	9.705	9.526	9.773		205	9.463	9.49	9.879	9.702	9.862		205	8.607	9.106	8.952	9.582	10.02		205	9.312	9.335	9.932	9.567	9.607		205	8.806	7.557	7.639	8.69	9.61		205	9.306
208	7.357	7.399	6.41	5.282	8.14		208	9.381	9.524	9.42	10.19		206	9.502	10.76	9.937	9.816	10.08		206	9.706	9.77	10.18	10.02	10.16		206	8.716	9.281	9.088	9.837	10.32		206	9.559	9.607	10.23	9.902	9.927		206	8.93	7.675	7.758	8.882	9.891		206	9.534
209	7.417	7.492	6.465	5.323	8.218		209	9.527	9.685	9.58	10.39		207	9.633	10.99	10.14	10.06	10.34		207	9.916	9.999	10.45	10.3	10.45		207	8.773	9.424	9.187	10.06	10.58		207	9.744	9.863	10.47	10.19	10.21		207	9.016	7.758	7.822	9.037	10.13		207	9.722
210	7.474	7.567	6.518	5.372	8.303		210	9.682	9.868	9.733	10.58		208	9.754	11.18	10.29	10.27	10.59		208	10.12	10.24	10.7	10.54	10.72		208	8.825	9.536	9.28	10.25	10.8		208	9.926	10.1	10.71	10.43	10.47		208	9.058	7.796	7.848	9.155	10.34		208	9.898
211	7.523	7.642	6.582	5.422	8.387		211	9.849	10.04	9.894	10.78		209	9.871	11.39	10.45	10.5	10.81		209	10.32	10.49	10.95	10.8	10.98		209	8.879	9.63	9.372	10.43	11.01		209	10.12	10.32	10.94	10.68	10.73		209	9.123	7.816	7.873	9.261	10.53		209	10.09
212	7.576	7.714	6.64	5.467	8.471		212	10.02	10.19	10.05	10.98		210	9.975	11.57	10.59	10.72	11.03		210	10.52	10.75	11.18	11.04	11.24		210	8.932	9.708	9.446	10.62	11.2		210	10.31	10.55	11.17	10.93	10.95		210	9.176	7.825	7.896	9.353	10.73		210	10.28
213	7.63	7.789	6.699	5.508	8.547		213	10.17	10.35	10.18	11.17		211	10.1	11.74	10.72	10.93	11.24		211	10.72	10.99	11.43	11.3	11.5		211	8.965	9.796	9.522	10.81	11.39		211	10.49	10.79	11.41	11.18	11.19		211	9.221	7.835	7.906	9.455	10.91		211	10.47
214	7.691	7.865	6.757	5.545	8.625		214	10.34	10.53	10.32	11.36		212	10.2	11.9	10.84	11.16	11.43		212	10.92	11.23	11.68	11.53	11.74		212	8.998	9.857	9.579	10.96	11.59		212	10.67	11	11.67	11.41	11.43		212	9.255	7.839	7.906	9.538	11.08		212	10.68
215	7.757	7.951	6.821	5.591	8.71		215	10.51	10.71	10.47	11.57		213	10.27	12.06	10.95	11.37	11.63		213	11.11	11.46	11.89	11.78	11.99		213	9.016	9.904	9.613	11.12	11.79		213	10.86	11.2	11.89	11.65	11.65		213	9.301	7.829	7.891	9.617	11.26		213	10.88
216	7.844	8.041	6.882	5.642	8.818		216	10.72	10.93	10.66	11.83		214	10.33	12.2	11.05	11.58	11.84		214	11.33	11.68	12.12	12.03	12.23		214	9.03	9.947	9.637	11.27	12		214	11.03	11.41	12.12	11.9	11.91		214	9.325	7.822	7.879	9.684	11.45		214	11.08
217	7.951	8.158	6.957	5.705	8.937		217	10.99	11.21	10.88	12.12		215	10.41	12.37	11.17	11.82	12.07		215	11.57	11.94	12.41	12.34	12.52		215	9.047	10.01	9.674	11.44	12.23		215	11.24	11.65	12.4	12.18	12.19		215	9.365	7.819	7.869	9.778	11.63		215	11.33
218	8.064	8.28	7.04	5.775	9.074		218	11.28	11.5	11.16	12.45		216	10.52	12.58	11.31	12.11	12.34		216	11.88	12.26	12.73	12.69	12.86		216	9.082	10.08	9.731	11.63	12.5		216	11.5	11.93	12.72	12.51	12.53		216	9.438	7.829	7.869	9.879	11.87		216	11.62
219	8.187	8.415	7.133	5.854	9.223		219	11.6	11.82	11.45	12.81		217	10.65	12.84	11.48	12.47	12.69		217	12.23	12.64	13.13	13.13	13.28		217	9.137	10.19	9.809	11.89	12.83		217	11.81	12.28	13.11	12.94	12.94		217	9.533	7.856	7.888	10.01	12.15		217	11.97
220	8.318	8.554	7.229	5.926	9.381		220	11.98	12.17	11.78	13.21		218	10.8	13.11	11.66	12.88	13.07		218	12.64	13.05	13.59	13.61	13.75		218	9.2	10.31	9.9	12.16	13.19		218	12.16	12.67	13.55	13.42	13.41		218	9.636	7.893	7.915	10.16	12.46		218	12.34
221	8.46	8.71	7.333	6.001	9.55		221	12.39	12.55	12.14	13.64		219	10.94	13.41	11.84	13.32	13.5		219	13.07	13.54	14.09	14.15	14.29		219	9.275	10.44	10	12.47	13.6		219	12.54	13.1	14.03	13.96	13.92		219	9.753	7.928	7.945	10.32	12.8		219	12.77
222	8.609	8.868	7.442	6.079	9.743		222	12.85	12.99	12.54	14.15		220	11.08	13.71	12.01	13.8	13.95		220	13.54	14.04	14.63	14.74	14.88		220	9.358	10.57	10.1	12.79	14.05		220	12.97	13.56	14.56	14.56	14.49		220	9.872	7.964	7.976	10.48	13.18		220	13.24
223	8.779	9.05	7.565	6.164	9.951		223	13.41	13.51	13	14.76		221	11.21	13.99	12.18	14.33	14.45		221	14.07	14.6	15.25	15.43	15.57		221	9.451	10.7	10.2	13.16	14.56		221	13.44	14.08	15.16	15.27	15.14		221	9.985	7.992	8.005	10.66	13.61		221	13.75
224	8.961	9.231	7.695	6.252	10.17		224	14.02	14.07	13.5	15.44		222	11.32	14.29	12.35	14.91	15.01		222	14.71	15.27	15.99	16.28	16.41		222	9.541	10.84	10.3	13.57	15.15		222	13.99	14.68	15.86	16.12	15.93		222	10.11	8.02	8.03	10.85	14.09		222	14.36
225	9.136	9.404	7.816	6.338	10.39		225	14.62	14.61	13.99	16.12		223	11.43	14.62	12.52	15.6	15.68		223	15.47	16.08	16.9	17.36	17.46		223	9.645	11	10.4	14.05	15.85		223	14.66	15.4	16.74	17.16	16.93		223	10.26	8.053	8.054	11.07	14.65		223	15.11
226	9.287	9.548	7.923	6.412	10.58		226	15.15	15.09	14.42	16.73		224	11.54	14.95	12.69	16.36	16.43		224	16.35	16.96	17.95	18.62	18.71		224	9.759	11.17	10.52	14.57	16.65		224	15.42	16.21	17.76	18.41	18.11		224	10.42	8.093	8.079	11.3	15.29		224	15.95
227	9.401	9.656	8.005	6.472	10.73		227	15.55	15.45	14.74	17.2		225	11.63	15.24	12.83	17.11	17.17		225	17.22	17.84	19.04	19.91	19.98		225	9.858	11.32	10.63	15.08	17.46		225	16.16	17.03	18.81	19.7	19.36		225	10.57	8.118	8.098	11.52	15.91		225	16.8
228	9.462	9.71	8.05	6.505	10.82		228	15.78	15.63	14.92	17.48		226	11.67	15.46	12.91	17.74	17.82		226	17.99	18.61	20.03	21.01	21.06		226	9.934	11.44	10.72	15.51	18.17		226	16.82	17.76	19.78	20.83	20.52		226	10.69	8.127	8.106	11.69	16.45		226	17.57
229	9.467	9.712	8.056	6.513	10.85		229	15.81	15.64	14.93	17.52		227	11.65	15.55	12.91	18.2	18.3		227	18.57	19.17	20.81	21.83	21.87		227	9.977	11.51	10.76	15.81	18.73		227	17.33	18.31	20.56	21.7	21.44		227	10.76	8.112	8.094	11.8	16.86		227	18.15
230	9.427	9.673	8.033	6.498	10.81		230	15.67	15.51	14.81	17.38		228	11.55	15.48	12.81	18.39	18.53		228	18.87	19.43	21.26	22.32	22.35		228	9.966	11.51	10.75	15.93	19.04		228	17.6	18.6	21.03	22.24	22.04		228	10.76	8.058	8.048	11.81	17.08		228	18.49
231	9.355	9.612	7.991	6.468	10.74		231	15.44	15.28	14.61	17.13		229	11.33	15.25	12.6	18.28	18.48		229	18.82	19.37	21.31	22.45	22.48		229	9.888	11.42	10.66	15.87	19.06		229	17.6	18.6	21.13	22.39	22.21		229	10.68	7.954	7.955	11.73	17.07		229	18.53
232	9.266	9.533	7.935	6.428	10.63		232	15.15	15	14.36	16.8		230	11.03	14.89	12.28	17.94	18.21		230	18.51	19.06	21.04	22.25	22.33		230	9.751	11.27	10.5	15.65	18.85		230	17.39	18.37	20.93	22.17	22		230	10.53	7.808	7.815	11.56	16.89		230	18.31
233	9.174	9.453	7.878	6.386	10.52		233	14.87	14.73	14.11	16.48		231	10.68	14.45	11.9	17.46	17.8		231	18.04	18.59	20.56	21.9	22.04		231	9.572	11.08	10.3	15.35	18.51		231	17.04	18.01	20.53	21.8	21.57		231	10.34	7.632	7.642	11.34	16.59		231	17.95
234	9.099	9.386	7.831	6.352	10.42		234	14.65	14.51	13.9	16.22		232	10.29	13.96	11.49	16.89	17.29		232	17.48	18.05	19.97	21.46	21.68		232	9.373	10.87	10.08	14.99	18.08		232	16.63	17.58	20.04	21.34	21.06		232	10.12	7.439	7.45	11.09	16.22		232	17.51
235	9.044	9.338	7.798	6.328	10.34		235	14.5	14.36	13.75	16.04		233	9.918	13.49	11.08	16.34	16.81		233	16.94	17.52	19.4	21	21.27		233	9.178	10.66	9.856	14.64	17.64		233	16.22	17.17	19.55	20.87	20.53		233	9.902	7.249	7.258	10.84	15.85		233	17.08
236	9.016	9.315	7.78	6.318	10.3		236	14.44	14.29	13.68	15.96		234	9.595	13.09	10.73	15.89	16.4		234	16.51	17.09	18.95	20.57	20.87		234	9.008	10.48	9.662	14.34	17.3		234	15.91	16.86	19.17	20.48	20.12		234	9.709	7.081	7.086	10.63	15.56		234	16.75
237	9.015	9.317	7.782	6.319	10.28		237	14.46	14.3	13.67	15.97		235	9.326	12.77	10.44	15.54	16.1		235	16.21	16.78	18.64	20.3	20.63		235	8.868	10.34	9.505	14.12	17.07		235	15.69	16.65	18.92	20.25	19.89		235	9.551	6.942	6.941	10.45	15.34		235	16.52
238	9.031	9.335	7.795	6.329	10.29		238	14.54	14.36	13.71	16.04		236	9.112	12.52	10.21	15.31	15.92		236	16.04	16.62	18.51	20.27	20.59		236	8.768	10.24	9.389	13.99	16.96		236	15.6	16.58	18.84	20.24	19.87		236	9.435	6.827	6.826	10.33	15.22		236	16.43
239	9.055	9.364	7.816	6.346	10.31		239	14.66	14.45	13.79	16.16		237	8.953	12.34	10.03	15.19	15.87		237	16.01	16.58	18.52	20.44	20.78		237	8.706	10.18	9.307	13.93	16.96		237	15.62	16.6	18.92	20.44	20.04		237	9.355	6.739	6.735	10.25	15.18		237	16.47
240	9.088	9.4	7.841	6.365	10.35		240	14.8	14.57	13.87	16.31		238	8.828	12.2	9.889	15.14	15.88		238	16.05	16.62	18.64	20.75	21.14		238	8.665	10.14	9.25	13.93	17.04		238	15.7	16.71	19.1	20.8	20.35		238	9.302	6.67	6.664	10.21	15.21		238	16.58
241	9.118	9.432	7.864	6.384	10.38		241	14.92	14.66	13.96	16.44		239	8.735	12.1	9.779	15.15	15.94		239	16.14	16.71	18.82	21.15	21.55		239	8.643	10.12	9.211	13.96	17.17		239	15.82	16.86	19.35	21.25	20.76		239	9.269	6.616	6.609	10.18	15.27		239	16.73
242	9.137	9.45	7.878	6.4	10.4		242	15.01	14.73	14.01	16.54		240	8.671	12.04	9.703	15.19	16.04		240	16.27	16.85	19.05	21.62	21.95		240	8.641	10.12	9.19	14.01	17.33		240	15.97	17.03	19.65	21.72	21.22		240	9.253	6.577	6.568	10.18	15.36		240	16.94
243	9.145	9.458	7.886	6.41	10.41		243	15.05	14.76	14.03	16.6		241	8.624	11.99	9.642	15.22	16.13		241	16.39	16.96	19.27	22.01	22.27		241	8.641	10.12	9.179	14.06	17.47		241	16.11	17.19	19.93	22.11	21.67		241	9.237	6.545	6.535	10.18	15.45		241	17.13
244	9.146	9.458	7.887	6.413	10.41		244	15.06	14.76	14.02	16.61		242	8.578	11.94	9.584	15.23	16.19		242	16.47	17.02	19.43	22.27	22.45		242	8.634	10.12	9.163	14.08	17.58		242	16.21	17.3	20.13	22.35	22.02		242	9.218	6.512	6.504	10.16	15.5		242	17.26
245	9.138	9.452	7.883	6.414	10.39		245	15.05	14.73	13.99	16.6		243	8.53	11.88	9.521	15.2	16.21		243	16.5	17.04	19.51	22.42	22.5		243	8.619	10.1	9.143	14.08	17.63		243	16.27	17.35	20.27	22.47	22.25		243	9.191	6.477	6.471	10.14	15.52		243	17.33
246	9.122	9.437	7.875	6.409	10.37		246	15	14.68	13.94	16.55		244	8.478	11.83	9.456	15.13	16.19		244	16.48	17.01	19.52	22.49	22.5		244	8.598	10.08	9.116	14.05	17.64		244	16.28	17.36	20.33	22.5	22.4		244	9.154	6.441	6.434	10.1	15.51		244	17.34
247	9.095	9.411	7.859	6.397	10.34		247	14.9	14.59	13.85	16.45		245	8.428	11.76	9.391	15.05	16.15		245	16.44	16.97	19.49	22.5	22.5		245	8.575	10.06	9.085	14	17.61		245	16.26	17.34	20.35	22.5	22.48		245	9.114	6.404	6.398	10.05	15.47		245	17.32
248	9.049	9.37	7.83	6.376	10.29		248	14.76	14.44	13.73	16.29		246	8.377	11.7	9.327	14.95	16.08		246	16.37	16.89	19.43	22.5	22.5		246	8.548	10.03	9.049	13.93	17.54		246	16.21	17.27	20.31	22.5	22.47		246	9.071	6.366	6.363	10	15.41		246	17.26
249	8.992	9.316	7.793	6.351	10.22		249	14.57	14.27	13.57	16.1		247	8.323	11.62	9.257	14.8	15.95		247	16.23	16.75	19.27	22.43	22.5		247	8.512	9.983	9.006	13.82	17.42		247	16.09	17.15	20.18	22.48	22.35		247	9.02	6.325	6.324	9.933	15.31		247	17.12
250	8.929	9.253	7.751	6.32	10.15		250	14.36	14.07	13.39	15.86		248	8.261	11.54	9.179	14.61	15.78		248	16.04	16.55	19.04	22.22	22.42		248	8.465	9.926	8.952	13.68	17.23		248	15.91	16.96	19.95	22.35	22.09		248	8.955	6.28	6.278	9.848	15.17		248	16.92
251	8.86	9.19	7.705	6.288	10.06		251	14.14	13.87	13.2	15.61		249	8.193	11.44	9.093	14.39	15.56		249	15.81	16.31	18.74	21.9	22.22		249	8.408	9.857	8.891	13.51	16.98		249	15.7	16.72	19.65	22.09	21.72		249	8.88	6.23	6.229	9.747	14.98		249	16.67
252	8.794	9.131	7.664	6.258	9.977		252	13.94	13.68	13.02	15.37		250	8.121	11.33	9.002	14.13	15.31		250	15.55	16.04	18.4	21.48	21.93		250	8.348	9.782	8.82	13.32	16.71		250	15.45	16.45	19.29	21.75	21.28		250	8.798	6.174	6.175	9.634	14.76		250	16.38
253	8.744	9.084	7.632	6.235	9.904		253	13.77	13.54	12.88	15.18		251	8.049	11.23	8.909	13.88	15.04		251	15.29	15.76	18.02	21	21.57		251	8.285	9.706	8.747	13.12	16.41		251	15.2	16.17	18.93	21.34	20.79		251	8.713	6.12	6.117	9.517	14.52		251	16.09
254	8.713	9.06	7.615	6.222	9.852		254	13.68	13.45	12.78	15.05		252	7.983	11.14	8.822	13.63	14.78		252	15.05	15.51	17.69	20.55	21.16		252	8.226	9.636	8.68	12.93	16.13		252	14.97	15.91	18.58	20.9	20.36		252	8.634	6.07	6.062	9.404	14.31		252	15.83
255	8.701	9.055	7.611	6.221	9.826		255	13.65	13.42	12.73	15		253	7.93	11.06	8.747	13.43	14.56		253	14.86	15.32	17.42	20.21	20.81		253	8.178	9.582	8.622	12.78	15.9		253	14.79	15.71	18.32	20.56	20.04		253	8.57	6.026	6.014	9.306	14.12		253	15.62
256	8.707	9.062	7.618	6.229	9.824		256	13.67	13.42	12.73	15.01		254	7.894	11.02	8.695	13.28	14.4		254	14.75	15.21	17.26	20.04	20.64		254	8.148	9.55	8.58	12.67	15.74		254	14.68	15.6	18.16	20.42	19.87		254	8.527	5.996	5.976	9.231	13.99		254	15.5
257	8.725	9.08	7.632	6.243	9.838		257	13.72	13.46	12.75	15.06		255	7.876	11	8.661	13.19	14.29		255	14.72	15.18	17.2	20.06	20.66		255	8.134	9.539	8.559	12.61	15.65		255	14.65	15.57	18.13	20.47	19.88		255	8.504	5.98	5.948	9.183	13.92		255	15.48
258	8.747	9.102	7.649	6.258	9.86		258	13.78	13.5	12.78	15.12		256	7.876	11.01	8.645	13.14	14.24		256	14.74	15.2	17.24	20.21	20.82		256	8.136	9.547	8.554	12.58	15.63		256	14.68	15.61	18.18	20.67	20.02		256	8.502	5.972	5.933	9.158	13.91		256	15.52
259	8.76	9.11	7.658	6.267	9.878		259	13.81	13.51	12.79	15.15		257	7.888	11.03	8.644	13.12	14.22		257	14.81	15.27	17.33	20.44	21.07		257	8.15	9.568	8.56	12.58	15.66		257	14.75	15.69	18.31	20.96	20.25		257	8.51	5.971	5.928	9.146	13.92		257	15.6
260	8.754	9.097	7.653	6.266	9.874		260	13.77	13.47	12.74	15.11		258	7.903	11.05	8.65	13.11	14.23		258	14.88	15.34	17.42	20.66	21.33		258	8.17	9.592	8.574	12.6	15.7		258	14.83	15.77	18.45	21.24	20.49		258	8.524	5.975	5.929	9.141	13.95		258	15.69
261	8.723	9.069	7.634	6.251	9.84		261	13.66	13.36	12.64	14.98		259	7.912	11.06	8.646	13.08	14.2		259	14.92	15.36	17.46	20.78	21.45		259	8.183	9.603	8.58	12.58	15.71		259	14.86	15.8	18.51	21.39	20.62		259	8.531	5.973	5.928	9.128	13.95		259	15.73
262	8.681	9.03	7.605	6.231	9.788		262	13.51	13.22	12.51	14.81		260	7.903	11.05	8.626	12.98	14.1		260	14.87	15.3	17.38	20.69	21.38		260	8.179	9.593	8.571	12.52	15.64		260	14.82	15.74	18.44	21.32	20.57		260	8.518	5.961	5.918	9.087	13.9		260	15.68
263	8.635	8.987	7.574	6.21	9.731		263	13.35	13.07	12.37	14.62		261	7.875	11	8.584	12.82	13.93		261	14.74	15.16	17.19	20.41	21.09		261	8.155	9.56	8.541	12.39	15.46		261	14.68	15.59	18.24	21.04	20.31		261	8.483	5.937	5.895	9.014	13.77		261	15.54
264	8.593	8.95	7.547	6.188	9.675		264	13.2	12.93	12.23	14.44		262	7.834	10.95	8.53	12.61	13.7		262	14.56	14.97	16.93	20.01	20.67		262	8.119	9.515	8.497	12.23	15.24		262	14.51	15.4	17.96	20.65	19.95		262	8.437	5.909	5.863	8.924	13.59		262	15.34
265	8.564	8.924	7.528	6.172	9.628		265	13.08	12.81	12.12	14.3		263	7.793	10.89	8.47	12.39	13.45		263	14.37	14.78	16.66	19.59	20.22		263	8.08	9.468	8.45	12.06	15.01		263	14.32	15.19	17.66	20.23	19.55		263	8.385	5.881	5.827	8.826	13.4		263	15.13
266	8.555	8.912	7.52	6.167	9.602		266	13.01	12.74	12.04	14.21		264	7.758	10.84	8.415	12.17	13.2		264	14.19	14.59	16.4	19.19	19.81		264	8.045	9.427	8.408	11.9	14.77		264	14.15	15	17.38	19.86	19.18		264	8.34	5.857	5.79	8.73	13.21		264	14.93
267	8.549	8.911	7.52	6.166	9.591		267	12.96	12.69	11.99	14.15		265	7.733	10.8	8.37	11.98	12.98		265	14.06	14.46	16.19	18.89	19.48		265	8.02	9.399	8.376	11.76	14.57		265	14.02	14.86	17.17	19.59	18.91		265	8.308	5.84	5.759	8.646	13.05		265	14.79
268	8.547	8.912	7.523	6.168	9.583		268	12.93	12.66	11.95	14.1		266	7.723	10.79	8.342	11.83	12.81		266	13.97	14.37	16.05	18.71	19.28		266	8.011	9.39	8.356	11.66	14.44		266	13.94	14.78	17.04	19.44	18.75		266	8.292	5.833	5.738	8.582	12.93		266	14.7
269	8.55	8.915	7.528	6.173	9.58		269	12.9	12.62	11.91	14.05		267	7.72	10.79	8.323	11.71	12.67		267	13.92	14.32	15.95	18.58	19.15		267	8.011	9.389	8.347	11.57	14.33		267	13.9	14.73	16.96	19.37	18.65		267	8.284	5.83	5.724	8.528	12.85		267	14.66
270	8.551	8.918	7.53	6.176	9.573		270	12.87	12.59	11.87	14		268	7.721	10.79	8.308	11.6	12.54		268	13.89	14.27	15.86	18.48	19.04		268	8.014	9.392	8.343	11.49	14.23		268	13.87	14.69	16.88	19.31	18.58		268	8.285	5.827	5.714	8.478	12.77		268	14.62
271	8.545	8.917	7.528	6.177	9.565		271	12.82	12.54	11.82	13.95		269	7.723	10.8	8.295	11.49	12.43		269	13.86	14.24	15.78	18.38	18.93		269	8.018	9.399	8.338	11.42	14.14		269	13.83	14.65	16.82	19.24	18.51		269	8.288	5.825	5.707	8.43	12.7		269	14.59
272	8.539	8.909	7.523	6.173	9.552		272	12.75	12.48	11.75	13.87		270	7.724	10.8	8.282	11.37	12.3		270	13.81	14.19	15.69	18.25	18.8		270	8.022	9.403	8.332	11.34	14.04		270	13.79	14.6	16.74	19.16	18.42		270	8.288	5.825	5.699	8.383	12.62		270	14.55
273	8.53	8.896	7.514	6.166	9.532		273	12.68	12.41	11.68	13.78		271	7.723	10.79	8.264	11.25	12.17		271	13.76	14.13	15.57	18.08	18.63		271	8.021	9.401	8.324	11.25	13.94		271	13.73	14.54	16.63	19.03	18.29		271	8.284	5.822	5.688	8.33	12.54		271	14.49
274	8.513	8.882	7.502	6.156	9.509		274	12.59	12.33	11.59	13.68		272	7.719	10.78	8.242	11.11	12.03		272	13.69	14.05	15.44	17.88	18.43		272	8.017	9.397	8.313	11.16	13.81		272	13.66	14.46	16.5	18.86	18.13		272	8.279	5.817	5.674	8.272	12.45		272	14.42
275	8.495	8.867	7.491	6.146	9.487		275	12.5	12.24	11.5	13.57		273	7.708	10.76	8.215	10.97	11.88		273	13.6	13.96	15.28	17.64	18.19		273	8.01	9.385	8.295	11.05	13.67		273	13.58	14.36	16.34	18.64	17.91		273	8.266	5.809	5.656	8.211	12.34		273	14.32
276	8.481	8.853	7.481	6.137	9.465		276	12.41	12.16	11.42	13.46		274	7.693	10.74	8.185	10.81	11.72		274	13.5	13.85	15.1	17.37	17.93		274	7.998	9.366	8.274	10.93	13.52		274	13.49	14.25	16.16	18.39	17.66		274	8.249	5.8	5.636	8.144	12.21		274	14.21
277	8.472	8.845	7.474	6.132	9.444		277	12.35	12.09	11.34	13.37		275	7.678	10.72	8.155	10.65	11.56		275	13.39	13.74	14.93	17.1	17.66		275	7.985	9.35	8.251	10.81	13.36		275	13.39	14.14	15.98	18.14	17.42		275	8.231	5.789	5.616	8.074	12.09		275	14.1
278	8.467	8.844	7.472	6.13	9.431		278	12.29	12.04	11.28	13.3		276	7.665	10.7	8.124	10.5	11.39		276	13.29	13.64	14.76	16.84	17.4		276	7.973	9.336	8.229	10.69	13.21		276	13.29	14.03	15.8	17.89	17.17		276	8.215	5.777	5.595	8.006	11.97		276	13.99
279	8.471	8.847	7.475	6.132	9.424		279	12.25	11.99	11.24	13.24		277	7.656	10.69	8.097	10.35	11.24		277	13.21	13.55	14.6	16.61	17.17		277	7.964	9.326	8.21	10.58	13.07		277	13.21	13.94	15.64	17.68	16.96		277	8.204	5.769	5.578	7.944	11.86		277	13.9
280	8.478	8.855	7.479	6.136	9.42		280	12.22	11.96	11.2	13.19		278	7.653	10.68	8.076	10.22	11.11		278	13.15	13.48	14.48	16.41	16.97		278	7.959	9.321	8.196	10.48	12.95		278	13.14	13.87	15.51	17.5	16.78		278	8.197	5.764	5.563	7.887	11.76		278	13.84
281	8.485	8.862	7.484	6.14	9.419		281	12.2	11.93	11.16	13.15		279	7.653	10.68	8.059	10.1	10.99		279	13.1	13.44	14.37	16.24	16.81		279	7.96	9.325	8.185	10.39	12.84		279	13.09	13.82	15.4	17.36	16.63		279	8.196	5.761	5.552	7.837	11.68		279	13.79
282	8.494	8.868	7.489	6.143	9.419		282	12.17	11.9	11.13	13.12		280	7.656	10.68	8.044	9.983	10.88		280	13.07	13.39	14.27	16.1	16.67		280	7.963	9.326	8.177	10.31	12.74		280	13.06	13.78	15.3	17.24	16.5		280	8.198	5.759	5.542	7.792	11.61		280	13.76
283	8.5	8.871	7.492	6.145	9.419		283	12.15	11.88	11.1	13.08		281	7.658	10.69	8.031	9.879	10.78		281	13.04	13.35	14.18	15.96	16.53		281	7.968	9.327	8.167	10.23	12.65		281	13.03	13.74	15.21	17.12	16.38		281	8.202	5.758	5.534	7.748	11.54		281	13.74
284	8.501	8.869	7.491	6.146	9.412		284	12.11	11.84	11.05	13.03		282	7.66	10.69	8.016	9.778	10.69		282	13.01	13.32	14.09	15.83	16.4		282	7.971	9.328	8.156	10.15	12.56		282	13.01	13.7	15.13	17	16.25		282	8.203	5.754	5.525	7.705	11.47		282	13.71
285	8.496	8.862	7.489	6.143	9.401		285	12.06	11.79	11.01	12.98		283	7.66	10.68	7.999	9.677	10.59		283	12.98	13.29	14	15.69	16.28		283	7.971	9.326	8.145	10.07	12.47		283	12.98	13.67	15.04	16.88	16.12		283	8.202	5.749	5.515	7.661	11.41		283	13.69
286	8.487	8.852	7.484	6.141	9.384		286	12.01	11.74	10.95	12.91		284	7.656	10.67	7.977	9.568	10.49		284	12.95	13.24	13.9	15.54	16.14		284	7.968	9.319	8.129	9.984	12.36		284	12.94	13.62	14.94	16.73	15.98		284	8.197	5.74	5.503	7.613	11.34		284	13.65
287	8.473	8.839	7.476	6.136	9.361		287	11.95	11.68	10.89	12.83		285	7.645	10.66	7.952	9.457	10.39		285	12.9	13.18	13.79	15.37	15.98		285	7.959	9.307	8.107	9.891	12.26		285	12.89	13.56	14.83	16.57	15.81		285	8.187	5.729	5.488	7.562	11.26		285	13.59
288	8.457	8.823	7.465	6.129	9.337		288	11.88	11.62	10.82	12.75		286	7.632	10.64	7.924	9.342	10.28		286	12.84	13.12	13.68	15.2	15.82		286	7.944	9.288	8.083	9.794	12.14		286	12.82	13.49	14.7	16.39	15.64		286	8.171	5.714	5.471	7.509	11.17		286	13.52
289	8.441	8.81	7.453	6.122	9.312		289	11.81	11.56	10.75	12.67		287	7.611	10.61	7.889	9.217	10.17		287	12.76	13.04	13.55	15	15.63		287	7.923	9.264	8.054	9.689	12.02		287	12.75	13.41	14.57	16.18	15.44		287	8.15	5.697	5.45	7.451	11.08		287	13.45
290	8.426	8.795	7.441	6.114	9.288		290	11.75	11.49	10.69	12.58		288	7.59	10.58	7.853	9.092	10.06		288	12.69	12.96	13.42	14.8	15.44		288	7.901	9.238	8.021	9.581	11.89		288	12.68	13.33	14.43	15.98	15.24		288	8.129	5.678	5.429	7.393	10.98		288	13.36
291	8.411	8.78	7.429	6.105	9.264		291	11.69	11.43	10.62	12.51		289	7.567	10.54	7.818	8.969	9.943		289	12.61	12.88	13.29	14.61	15.26		289	7.877	9.209	7.987	9.473	11.77		289	12.61	13.24	14.29	15.77	15.04		289	8.106	5.658	5.408	7.337	10.88		289	13.29
292	8.399	8.768	7.418	6.099	9.241		292	11.64	11.38	10.57	12.44		290	7.544	10.51	7.779	8.847	9.828		290	12.54	12.8	13.17	14.42	15.08		290	7.852	9.181	7.953	9.366	11.64		290	12.54	13.16	14.16	15.57	14.84		290	8.082	5.638	5.387	7.28	10.79		290	13.21
293	8.39	8.762	7.412	6.096	9.223		293	11.59	11.34	10.52	12.38		291	7.522	10.48	7.74	8.725	9.718		291	12.47	12.73	13.05	14.24	14.9		291	7.83	9.154	7.92	9.26	11.52		291	12.47	13.09	14.02	15.37	14.65		291	8.06	5.62	5.367	7.224	10.7		291	13.14
294	8.384	8.756	7.408	6.092	9.208		294	11.56	11.3	10.48	12.33		292	7.503	10.45	7.707	8.612	9.612		292	12.41	12.66	12.94	14.07	14.74		292	7.81	9.131	7.89	9.163	11.4		292	12.42	13.02	13.9	15.19	14.46		292	8.039	5.603	5.347	7.172	10.61		292	13.08
295	8.378	8.75	7.405	6.089	9.194		295	11.53	11.26	10.44	12.28		293	7.488	10.43	7.677	8.506	9.512		293	12.36	12.61	12.84	13.92	14.59		293	7.796	9.113	7.864	9.074	11.29		293	12.37	12.96	13.79	15.02	14.28		293	8.023	5.589	5.329	7.123	10.53		293	13.02
296	8.375	8.745	7.402	6.088	9.181		296	11.49	11.23	10.4	12.23		294	7.479	10.42	7.65	8.406	9.419		294	12.32	12.56	12.75	13.78	14.46		294	7.785	9.099	7.843	8.99	11.19		294	12.33	12.91	13.69	14.86	14.12		294	8.01	5.578	5.313	7.076	10.46		294	12.98
297	8.368	8.739	7.399	6.083	9.168		297	11.46	11.19	10.36	12.18		295	7.469	10.4	7.625	8.311	9.332		295	12.28	12.52	12.67	13.65	14.34		295	7.775	9.086	7.825	8.909	11.09		295	12.29	12.87	13.6	14.72	13.97		295	7.999	5.568	5.297	7.034	10.38		295	12.94
298	8.354	8.725	7.389	6.074	9.147		298	11.4	11.14	10.3	12.12		296	7.46	10.39	7.604	8.219	9.249		296	12.25	12.48	12.59	13.52	14.22		296	7.77	9.076	7.809	8.834	10.99		296	12.25	12.82	13.52	14.57	13.81		296	7.989	5.559	5.283	6.993	10.31		296	12.9
299	8.335	8.707	7.376	6.063	9.12		299	11.34	11.08	10.24	12.04		297	7.452	10.38	7.582	8.128	9.167		297	12.21	12.43	12.5	13.38	14.09		297	7.763	9.062	7.791	8.756	10.89		297	12.21	12.77	13.42	14.4	13.65		297	7.98	5.549	5.272	6.951	10.24		297	12.86
300	8.313	8.687	7.361	6.052	9.089		300	11.27	11.01	10.17	11.96		298	7.436	10.36	7.556	8.032	9.079		298	12.14	12.37	12.4	13.23	13.94		298	7.748	9.043	7.77	8.671	10.79		298	12.15	12.7	13.31	14.22	13.47		298	7.965	5.537	5.258	6.906	10.16		298	12.79
301	8.291	8.666	7.344	6.04	9.058		301	11.2	10.95	10.1	11.88		299	7.416	10.33	7.529	7.932	8.985		299	12.07	12.29	12.29	13.06	13.77		299	7.73	9.018	7.745	8.583	10.67		299	12.08	12.63	13.18	14.01	13.27		299	7.944	5.522	5.242	6.858	10.08		299	12.71
302	8.27	8.644	7.329	6.028	9.024		302	11.13	10.88	10.04	11.8		300	7.397	10.31	7.5	7.832	8.888		300	11.99	12.21	12.18	12.88	13.6		300	7.709	8.994	7.719	8.493	10.55		300	12.01	12.54	13.05	13.8	13.06		300	7.922	5.508	5.224	6.808	9.984		300	12.63
303	8.251	8.624	7.314	6.019	8.993		303	11.06	10.82	9.98	11.72		301	7.377	10.28	7.472	7.734	8.793		301	11.92	12.14	12.06	12.7	13.43		301	7.685	8.969	7.692	8.405	10.42		301	11.93	12.46	12.92	13.59	12.85		301	7.899	5.492	5.206	6.758	9.892		301	12.55
304	8.235	8.607	7.302	6.011	8.964		304	11.01	10.78	9.929	11.65		302	7.358	10.24	7.443	7.639	8.697		302	11.84	12.06	11.95	12.53	13.25		302	7.664	8.942	7.667	8.317	10.3		302	11.86	12.38	12.78	13.37	12.64		302	7.876	5.479	5.187	6.708	9.801		302	12.47
305	8.223	8.596	7.294	6.005	8.942		305	10.97	10.73	9.885	11.59		303	7.342	10.22	7.419	7.548	8.605		303	11.78	11.99	11.84	12.36	13.08		303	7.647	8.92	7.645	8.234	10.18		303	11.79	12.31	12.65	13.17	12.44		303	7.855	5.466	5.169	6.659	9.713		303	12.39
306	8.213	8.587	7.288	5.999	8.924		306	10.93	10.7	9.846	11.53		304	7.33	10.2	7.398	7.462	8.519		304	11.72	11.93	11.75	12.2	12.93		304	7.633	8.903	7.625	8.156	10.07		304	11.73	12.24	12.54	12.97	12.25		304	7.839	5.455	5.153	6.614	9.63		304	12.32
307	8.206	8.583	7.284	5.997	8.909		307	10.9	10.67	9.811	11.49		305	7.321	10.19	7.382	7.382	8.442		305	11.68	11.88	11.66	12.05	12.78		305	7.623	8.889	7.61	8.081	9.961		305	11.68	12.19	12.43	12.8	12.07		305	7.826	5.445	5.141	6.573	9.555		305	12.26
308	8.202	8.581	7.283	5.994	8.899		308	10.88	10.65	9.78	11.44		306	7.314	10.18	7.368	7.307	8.369		306	11.63	11.84	11.58	11.92	12.65		306	7.619	8.881	7.599	8.011	9.86		306	11.64	12.14	12.33	12.63	11.9		306	7.818	5.439	5.131	6.535	9.484		306	12.22
309	8.198	8.576	7.281	5.992	8.888		309	10.85	10.62	9.745	11.4		307	7.31	10.17	7.359	7.238	8.304		307	11.6	11.8	11.51	11.8	12.52		307	7.616	8.879	7.59	7.949	9.771		307	11.61	12.11	12.25	12.48	11.74		307	7.811	5.434	5.122	6.502	9.42		307	12.18
310	8.191	8.569	7.277	5.989	8.875		310	10.81	10.58	9.706	11.36		308	7.307	10.17	7.352	7.174	8.246		308	11.57	11.78	11.44	11.68	12.41		308	7.613	8.877	7.58	7.89	9.689		308	11.58	12.08	12.17	12.35	11.6		308	7.806	5.431	5.115	6.473	9.361		308	12.15
311	8.181	8.559	7.27	5.985	8.856		311	10.77	10.54	9.662	11.31		309	7.302	10.17	7.343	7.11	8.187		309	11.54	11.74	11.38	11.56	12.3		309	7.61	8.874	7.571	7.831	9.606		309	11.55	12.04	12.09	12.21	11.46		309	7.8	5.425	5.109	6.443	9.305		309	12.12
312	8.169	8.545	7.26	5.977	8.836		312	10.72	10.49	9.612	11.24		310	7.296	10.16	7.332	7.046	8.126		310	11.5	11.7	11.31	11.44	12.19		310	7.604	8.869	7.562	7.774	9.525		310	11.51	12	12	12.07	11.32		310	7.793	5.421	5.101	6.412	9.247		310	12.07
313	8.153	8.53	7.249	5.97	8.812		313	10.66	10.43	9.559	11.18		311	7.288	10.15	7.321	6.979	8.062		311	11.45	11.65	11.24	11.31	12.06		311	7.595	8.859	7.55	7.713	9.44		311	11.46	11.95	11.91	11.91	11.17		311	7.782	5.413	5.092	6.378	9.186		311	12.02
314	8.137	8.514	7.236	5.961	8.787		314	10.6	10.38	9.507	11.11		312	7.277	10.13	7.306	6.909	7.995		312	11.39	11.59	11.15	11.18	11.93		312	7.582	8.844	7.536	7.647	9.35		312	11.4	11.88	11.81	11.75	11.01		312	7.768	5.404	5.081	6.344	9.12		312	11.96
315	8.12	8.496	7.222	5.951	8.761		315	10.54	10.32	9.451	11.04		313	7.264	10.11	7.289	6.838	7.925		313	11.33	11.53	11.06	11.04	11.8		313	7.568	8.828	7.522	7.581	9.255		313	11.34	11.82	11.71	11.58	10.84		313	7.752	5.392	5.069	6.307	9.051		313	11.89
316	8.102	8.477	7.208	5.94	8.732		316	10.48	10.26	9.393	10.97		314	7.252	10.09	7.273	6.768	7.855		314	11.27	11.46	10.98	10.9	11.66		314	7.557	8.811	7.508	7.515	9.161		314	11.28	11.75	11.6	11.41	10.68		314	7.737	5.384	5.056	6.269	8.981		314	11.82
317	8.082	8.459	7.195	5.93	8.706		317	10.41	10.2	9.336	10.89		315	7.238	10.07	7.255	6.697	7.784		315	11.2	11.4	10.89	10.75	11.52		315	7.542	8.792	7.491	7.446	9.063		315	11.21	11.67	11.49	11.24	10.51		315	7.72	5.374	5.043	6.23	8.91		315	11.74
318	8.065	8.443	7.184	5.92	8.683		318	10.35	10.15	9.28	10.82		316	7.22	10.05	7.235	6.627	7.714		316	11.13	11.32	10.8	10.6	11.38		316	7.525	8.773	7.473	7.377	8.963		316	11.14	11.59	11.37	11.06	10.35		316	7.701	5.362	5.028	6.192	8.837		316	11.66
319	8.05	8.43	7.176	5.913	8.663		319	10.29	10.09	9.227	10.76		317	7.205	10.03	7.218	6.559	7.643		317	11.06	11.26	10.71	10.46	11.24		317	7.512	8.756	7.457	7.31	8.865		317	11.07	11.52	11.26	10.89	10.18		317	7.685	5.352	5.015	6.153	8.765		317	11.59
320	8.038	8.421	7.169	5.909	8.644		320	10.25	10.05	9.18	10.7		318	7.191	10.01	7.202	6.49	7.574		318	10.99	11.2	10.62	10.33	11.11		318	7.499	8.739	7.442	7.243	8.771		318	11.01	11.45	11.16	10.72	10.02		318	7.67	5.343	5.004	6.116	8.695		318	11.52
321	8.031	8.414	7.165	5.906	8.63		321	10.21	10.01	9.138	10.65		319	7.181	9.991	7.188	6.426	7.508		319	10.93	11.14	10.54	10.2	10.98		319	7.487	8.728	7.428	7.179	8.68		319	10.95	11.39	11.06	10.56	9.864		319	7.655	5.335	4.995	6.083	8.627		319	11.46
322	8.027	8.41	7.162	5.907	8.619		322	10.18	9.974	9.103	10.6		320	7.17	9.98	7.177	6.364	7.446		320	10.88	11.08	10.46	10.08	10.85		320	7.476	8.718	7.416	7.119	8.594		320	10.9	11.34	10.97	10.41	9.716		320	7.644	5.326	4.986	6.052	8.563		320	11.4
323	8.025	8.407	7.161	5.908	8.608		323	10.15	9.943	9.068	10.56		321	7.166	9.975	7.171	6.306	7.389		321	10.84	11.04	10.4	9.968	10.74		321	7.472	8.713	7.407	7.065	8.518		321	10.86	11.29	10.89	10.28	9.58		321	7.638	5.321	4.98	6.024	8.505		321	11.35
324	8.02	8.4	7.157	5.906	8.595		324	10.11	9.905	9.031	10.52		322	7.163	9.974	7.164	6.252	7.34		322	10.81	11	10.34	9.864	10.64		322	7.469	8.711	7.399	7.015	8.446		322	10.83	11.26	10.81	10.15	9.45		322	7.633	5.318	4.975	5.999	8.457		322	11.32
325	8.012	8.393	7.15	5.902	8.581		325	10.06	9.864	8.988	10.47		323	7.16	9.971	7.158	6.201	7.294		323	10.77	10.97	10.29	9.761	10.54		323	7.466	8.71	7.393	6.966	8.374		323	10.8	11.22	10.74	10.03	9.325		323	7.629	5.316	4.97	5.975	8.411		323	11.28
326	7.999	8.382	7.142	5.897	8.563		326	10.01	9.814	8.94	10.41		324	7.154	9.964	7.151	6.147	7.246		324	10.73	10.93	10.22	9.657	10.44		324	7.461	8.703	7.385	6.916	8.302		324	10.76	11.18	10.66	9.898	9.199		324	7.624	5.312	4.963	5.95	8.364		324	11.24
327	7.983	8.369	7.132	5.89	8.541		327	9.956	9.76	8.883	10.34		325	7.146	9.954	7.141	6.091	7.194		325	10.69	10.88	10.16	9.548	10.33		325	7.453	8.695	7.374	6.864	8.227		325	10.71	11.13	10.58	9.762	9.066		325	7.618	5.306	4.956	5.925	8.312		325	11.19
328	7.967	8.355	7.123	5.882	8.521		328	9.896	9.705	8.825	10.27		326	7.137	9.94	7.128	6.034	7.137		326	10.64	10.83	10.08	9.429	10.22		326	7.444	8.683	7.365	6.808	8.146		326	10.66	11.07	10.49	9.616	8.926		326	7.606	5.3	4.947	5.895	8.254		326	11.12
329	7.955	8.344	7.114	5.877	8.503		329	9.84	9.651	8.772	10.2		327	7.123	9.923	7.115	5.972	7.073		327	10.57	10.76	10	9.302	10.09		327	7.429	8.668	7.352	6.749	8.058		327	10.59	11	10.39	9.46	8.776		327	7.589	5.292	4.938	5.863	8.19		327	11.05
330	7.946	8.334	7.108	5.873	8.486		330	9.791	9.602	8.722	10.14		328	7.11	9.905	7.102	5.908	7.007		328	10.51	10.7	9.921	9.174	9.962		328	7.414	8.653	7.337	6.687	7.97		328	10.53	10.93	10.29	9.302	8.624		328	7.575	5.282	4.928	5.831	8.125		328	10.98
331	7.94	8.327	7.104	5.869	8.474		331	9.747	9.56	8.675	10.09		329	7.099	9.891	7.089	5.847	6.943		329	10.45	10.64	9.843	9.048	9.837		329	7.404	8.642	7.324	6.626	7.883		329	10.47	10.87	10.2	9.148	8.47		329	7.564	5.275	4.918	5.799	8.061		329	10.91
332	7.937	8.324	7.101	5.867	8.464		332	9.71	9.521	8.633	10.04		330	7.092	9.881	7.079	5.789	6.884		330	10.4	10.58	9.768	8.929	9.72		330	7.397	8.632	7.313	6.568	7.799		330	10.42	10.81	10.11	9	8.322		330	7.554	5.269	4.91	5.769	8.003		330	10.86
333	7.935	8.318	7.097	5.865	8.451		333	9.673	9.48	8.592	9.987		331	7.086	9.874	7.071	5.731	6.829		331	10.35	10.54	9.7	8.816	9.606		331	7.39	8.626	7.303	6.512	7.718		331	10.37	10.76	10.02	8.857	8.179		331	7.548	5.264	4.903	5.741	7.949		331	10.81
334	7.931	8.314	7.094	5.862	8.437		334	9.634	9.443	8.548	9.934		332	7.082	9.871	7.063	5.675	6.778		332	10.31	10.49	9.636	8.707	9.499		332	7.388	8.622	7.295	6.458	7.642		332	10.34	10.71	9.939	8.719	8.042		332	7.546	5.261	4.897	5.715	7.899		332	10.77
335	7.925	8.309	7.091	5.859	8.422		335	9.592	9.404	8.503	9.881		333	7.078	9.869	7.055	5.62	6.727		333	10.26	10.45	9.573	8.597	9.393		333	7.387	8.619	7.29	6.405	7.566		333	10.29	10.67	9.858	8.58	7.903		333	7.545	5.258	4.892	5.69	7.846		333	10.72
336	7.919	8.303	7.087	5.856	8.407		336	9.545	9.361	8.457	9.827		334	7.074	9.867	7.048	5.565	6.675		334	10.22	10.41	9.508	8.486	9.285		334	7.382	8.615	7.284	6.354	7.488		334	10.25	10.62	9.776	8.441	7.766		334	7.542	5.256	4.888	5.663	7.792		334	10.68
337	7.912	8.296	7.084	5.854	8.392		337	9.499	9.316	8.411	9.771		335	7.068	9.862	7.041	5.51	6.621		335	10.17	10.36	9.442	8.371	9.175		335	7.377	8.61	7.277	6.302	7.411		335	10.21	10.57	9.691	8.297	7.626		335	7.54	5.253	4.884	5.637	7.738		335	10.63
338	7.903	8.291	7.08	5.85	8.379		338	9.454	9.273	8.364	9.715		336	7.061	9.856	7.033	5.452	6.565		336	10.12	10.31	9.372	8.256	9.06		336	7.373	8.603	7.269	6.247	7.332		336	10.16	10.52	9.602	8.154	7.483		336	7.534	5.25	4.878	5.61	7.683		336	10.58
339	7.896	8.284	7.074	5.847	8.366		339	9.407	9.229	8.318	9.66		337	7.057	9.85	7.024	5.395	6.508		337	10.07	10.26	9.304	8.14	8.943		337	7.368	8.597	7.26	6.193	7.252		337	10.11	10.47	9.515	8.009	7.34		337	7.529	5.246	4.872	5.584	7.626		337	10.53
340	7.888	8.278	7.069	5.843	8.354		340	9.363	9.183	8.271	9.604		338	7.051	9.839	7.015	5.339	6.451		338	10.03	10.21	9.236	8.023	8.828		338	7.361	8.59	7.25	6.139	7.173		338	10.06	10.41	9.426	7.864	7.198		338	7.523	5.242	4.866	5.555	7.571		338	10.47
341	7.882	8.271	7.063	5.841	8.34		341	9.32	9.136	8.227	9.548		339	7.045	9.829	7.005	5.281	6.394		339	9.978	10.15	9.164	7.907	8.713		339	7.356	8.583	7.24	6.083	7.095		339	10.01	10.36	9.336	7.719	7.053		339	7.516	5.238	4.86	5.528	7.516		339	10.41
342	7.876	8.266	7.058	5.839	8.328		342	9.274	9.091	8.182	9.496		340	7.039	9.82	6.996	5.224	6.338		340	9.928	10.1	9.094	7.792	8.597		340	7.35	8.575	7.232	6.028	7.015		340	9.963	10.31	9.247	7.575	6.91		340	7.509	5.234	4.855	5.501	7.46		340	10.36
343	7.868	8.259	7.052	5.835	8.312		343	9.223	9.042	8.134	9.44		341	7.036	9.811	6.986	5.168	6.284		341	9.877	10.05	9.023	7.677	8.484		341	7.345	8.568	7.223	5.977	6.937		341	9.916	10.25	9.16	7.431	6.77		341	7.504	5.229	4.849	5.475	7.407		341	10.3
344	7.857	8.25	7.047	5.831	8.296		344	9.174	8.994	8.086	9.382		342	7.031	9.801	6.977	5.112	6.23		342	9.827	10	8.951	7.563	8.372		342	7.338	8.562	7.217	5.924	6.861		342	9.865	10.2	9.074	7.288	6.632		342	7.499	5.224	4.845	5.448	7.354		342	10.25
345	7.848	8.24	7.04	5.824	8.28		345	9.123	8.942	8.036	9.322		343	7.025	9.791	6.968	5.054	6.174		343	9.773	9.945	8.878	7.447	8.258		343	7.331	8.552	7.207	5.87	6.783		343	9.811	10.14	8.986	7.147	6.494		343	7.491	5.219	4.839	5.422	7.299		343	10.2
346	7.835	8.228	7.032	5.816	8.264		346	9.066	8.888	7.982	9.258		344	7.018	9.781	6.957	4.997	6.119		344	9.717	9.892	8.803	7.332	8.143		344	7.323	8.54	7.198	5.818	6.705		344	9.756	10.09	8.899	7.007	6.358		344	7.483	5.213	4.832	5.396	7.244		344	10.14
347	7.819	8.214	7.022	5.807	8.24		347	9.003	8.829	7.924	9.188		345	7.008	9.767	6.943	4.937	6.062		345	9.659	9.836	8.725	7.212	8.027		345	7.314	8.528	7.186	5.765	6.628		345	9.699	10.02	8.808	6.863	6.221		345	7.473	5.206	4.824	5.367	7.188		345	10.08
348	7.805	8.2	7.014	5.799	8.218		348	8.943	8.773	7.868	9.119		346	6.996	9.752	6.928	4.876	6.002		346	9.595	9.773	8.646	7.088	7.907		346	7.301	8.514	7.173	5.708	6.547		346	9.639	9.957	8.716	6.718	6.081		346	7.462	5.199	4.814	5.336	7.13		346	10.01
349	7.794	8.188	7.004	5.794	8.199		349	8.883	8.717	7.814	9.054		347	6.983	9.735	6.911	4.813	5.939		347	9.528	9.707	8.562	6.961	7.78		347	7.286	8.498	7.156	5.65	6.463		347	9.573	9.888	8.618	6.571	5.937		347	7.445	5.19	4.803	5.304	7.068		347	9.94
350	7.783	8.178	6.996	5.79	8.18		350	8.827	8.664	7.761	8.99		348	6.97	9.72	6.895	4.75	5.877		348	9.464	9.642	8.477	6.837	7.655		348	7.273	8.485	7.141	5.593	6.38		348	9.512	9.82	8.52	6.424	5.793		348	7.431	5.182	4.793	5.272	7.008		348	9.872
351	7.775	8.172	6.99	5.788	8.164		351	8.778	8.618	7.713	8.933		349	6.959	9.707	6.879	4.688	5.815		349	9.402	9.576	8.395	6.713	7.531		349	7.263	8.473	7.128	5.537	6.3		349	9.452	9.754	8.426	6.277	5.652		349	7.42	5.176	4.784	5.241	6.949		349	9.806
352	7.772	8.169	6.988	5.787	8.154		352	8.738	8.576	7.671	8.881		350	6.949	9.693	6.865	4.628	5.755		350	9.344	9.513	8.316	6.592	7.41		350	7.254	8.463	7.117	5.482	6.22		350	9.394	9.692	8.335	6.135	5.514		350	7.41	5.17	4.776	5.212	6.892		350	9.742
353	7.771	8.171	6.987	5.788	8.147		353	8.7	8.538	7.632	8.835		351	6.942	9.686	6.854	4.57	5.698		351	9.292	9.456	8.241	6.476	7.292		351	7.249	8.457	7.107	5.43	6.145		351	9.34	9.635	8.247	5.999	5.381		351	7.403	5.166	4.769	5.185	6.837		351	9.685
354	7.772	8.173	6.988	5.789	8.141		354	8.665	8.502	7.593	8.791		352	6.938	9.682	6.846	4.513	5.644		352	9.246	9.408	8.171	6.363	7.182		352	7.248	8.454	7.101	5.38	6.073		352	9.294	9.582	8.166	5.866	5.254		352	7.402	5.163	4.765	5.162	6.786		352	9.636
355	7.774	8.175	6.99	5.791	8.136		355	8.63	8.467	7.556	8.749		353	6.934	9.68	6.839	4.459	5.592		353	9.202	9.364	8.107	6.254	7.076		353	7.247	8.453	7.098	5.333	6.005		353	9.252	9.534	8.091	5.739	5.132		353	7.402	5.162	4.76	5.139	6.739		353	9.589
356	7.776	8.178	6.994	5.793	8.132		356	8.595	8.432	7.52	8.705		354	6.934	9.678	6.833	4.404	5.543		354	9.162	9.322	8.044	6.146	6.973		354	7.246	8.454	7.094	5.287	5.938		354	9.213	9.488	8.017	5.613	5.014		354	7.402	5.162	4.757	5.116	6.695		354	9.545
357	7.778	8.181	6.998	5.797	8.128		357	8.562	8.398	7.483	8.663		355	6.934	9.679	6.83	4.351	5.496		355	9.123	9.281	7.982	6.043	6.872		355	7.246	8.457	7.092	5.242	5.874		355	9.174	9.443	7.944	5.491	4.898		355	7.403	5.162	4.754	5.095	6.653		355	9.503
358	7.779	8.181	7	5.801	8.124		358	8.527	8.36	7.443	8.619		356	6.935	9.681	6.827	4.298	5.448		356	9.084	9.241	7.921	5.941	6.771		356	7.247	8.459	7.09	5.2	5.81		356	9.136	9.401	7.872	5.371	4.784		356	7.405	5.164	4.753	5.075	6.611		356	9.462
359	7.776	8.18	7	5.801	8.117		359	8.488	8.319	7.403	8.571		357	6.937	9.683	6.823	4.247	5.401		357	9.046	9.2	7.861	5.84	6.672		357	7.249	8.46	7.09	5.158	5.747		357	9.099	9.36	7.801	5.253	4.672		357	7.408	5.166	4.751	5.056	6.57		357	9.421
360	7.77	8.175	6.996	5.8	8.106		360	8.444	8.274	7.359	8.519		358	6.94	9.685	6.819	4.195	5.355		358	9.006	9.155	7.798	5.738	6.573		358	7.249	8.46	7.087	5.115	5.686		358	9.057	9.316	7.728	5.136	4.563		358	7.409	5.167	4.748	5.035	6.528		358	9.378
361	7.76	8.166	6.99	5.795	8.089		361	8.394	8.224	7.309	8.463		359	6.938	9.685	6.812	4.144	5.306		359	8.96	9.107	7.733	5.636	6.473		359	7.248	8.456	7.081	5.071	5.624		359	9.011	9.265	7.653	5.023	4.454		359	7.407	5.165	4.743	5.014	6.484		359	9.33
362	7.745	8.15	6.979	5.785	8.066		362	8.33	8.164	7.25	8.397		360	6.935	9.679	6.802	4.092	5.257		360	8.909	9.054	7.666	5.534	6.373		360	7.245	8.45	7.073	5.029	5.562		360	8.962	9.21	7.578	4.912	4.349		360	7.403	5.163	4.737	4.992	6.439		360	9.275
363	7.725	8.131	6.965	5.772	8.036		363	8.258	8.096	7.185	8.322		361	6.928	9.667	6.787	4.04	5.207		361	8.853	8.995	7.594	5.43	6.271		361	7.238	8.439	7.062	4.984	5.499		361	8.906	9.148	7.498	4.801	4.247		361	7.396	5.157	4.73	4.967	6.392		361	9.214
364	7.705	8.11	6.947	5.759	8.001		364	8.181	8.025	7.114	8.241		362	6.914	9.647	6.768	3.984	5.153		362	8.784	8.923	7.514	5.322	6.164		362	7.224	8.42	7.044	4.936	5.433		362	8.837	9.074	7.411	4.686	4.141		362	7.382	5.147	4.72	4.939	6.338		362	9.14
365	7.682	8.088	6.929	5.745	7.965		365	8.101	7.95	7.041	8.155		363	6.895	9.622	6.744	3.926	5.093		363	8.705	8.842	7.427	5.208	6.049		363	7.206	8.398	7.022	4.885	5.361		363	8.761	8.991	7.317	4.567	4.03		363	7.363	5.135	4.706	4.908	6.279		363	9.055
366	7.661	8.067	6.911	5.732	7.929		366	8.021	7.875	6.967	8.068		364	6.875	9.593	6.718	3.866	5.031		364	8.619	8.755	7.335	5.091	5.93		364	7.186	8.375	6.998	4.832	5.287		364	8.678	8.904	7.218	4.446	3.916		364	7.343	5.122	4.692	4.875	6.216		364	8.964
367	7.644	8.05	6.896	5.721	7.898		367	7.948	7.803	6.899	7.984		365	6.854	9.562	6.692	3.804	4.966		365	8.529	8.666	7.239	4.971	5.807		365	7.164	8.349	6.973	4.777	5.212		365	8.59	8.812	7.116	4.322	3.799		365	7.321	5.108	4.677	4.84	6.149		365	8.869
368	7.629	8.034	6.884	5.711	7.869		368	7.877	7.736	6.834	7.905		366	6.833	9.534	6.666	3.743	4.902		366	8.439	8.575	7.142	4.853	5.684		366	7.144	8.324	6.949	4.723	5.136		366	8.502	8.718	7.015	4.199	3.683		366	7.298	5.095	4.662	4.807	6.083		366	8.772
369	7.615	8.017	6.872	5.702	7.844		369	7.808	7.67	6.772	7.829		367	6.814	9.508	6.642	3.683	4.838		367	8.354	8.49	7.049	4.738	5.565		367	7.127	8.304	6.928	4.671	5.062		367	8.42	8.63	6.918	4.08	3.571		367	7.279	5.083	4.648	4.775	6.02		367	8.68
370	7.601	8.003	6.863	5.695	7.82		370	7.741	7.606	6.711	7.756		368	6.798	9.486	6.621	3.628	4.779		368	8.275	8.41	6.959	4.629	5.452		368	7.111	8.285	6.91	4.622	4.994		368	8.34	8.547	6.826	3.966	3.465		368	7.264	5.073	4.636	4.746	5.961		368	8.594
371	7.588	7.989	6.853	5.688	7.797		371	7.675	7.542	6.648	7.683		369	6.783	9.462	6.6	3.573	4.723		369	8.198	8.332	6.872	4.524	5.344		369	7.097	8.267	6.892	4.576	4.928		369	8.263	8.464	6.736	3.858	3.365		369	7.25	5.064	4.625	4.718	5.904		369	8.51
372	7.574	7.975	6.842	5.68	7.774		372	7.607	7.477	6.585	7.611		370	6.769	9.443	6.58	3.521	4.67		370	8.122	8.255	6.787	4.423	5.24		370	7.083	8.252	6.876	4.531	4.866		370	8.188	8.384	6.649	3.754	3.269		370	7.237	5.054	4.614	4.692	5.85		370	8.428
373	7.559	7.963	6.833	5.673	7.751		373	7.542	7.414	6.524	7.541		371	6.756	9.425	6.561	3.469	4.617		371	8.046	8.18	6.704	4.323	5.138		371	7.069	8.238	6.859	4.488	4.806		371	8.114	8.305	6.563	3.652	3.176		371	7.224	5.046	4.602	4.667	5.797		371	8.349
374	7.547	7.952	6.825	5.666	7.729		374	7.478	7.35	6.464	7.47		372	6.744	9.408	6.543	3.418	4.566		372	7.971	8.103	6.62	4.225	5.037		372	7.055	8.223	6.843	4.445	4.747		372	8.04	8.224	6.477	3.553	3.086		372	7.212	5.037	4.591	4.64	5.744		372	8.267
375	7.534	7.94	6.817	5.659	7.708		375	7.411	7.285	6.403	7.399		373	6.732	9.392	6.526	3.369	4.518		373	7.896	8.026	6.54	4.13	4.939		373	7.043	8.21	6.826	4.404	4.69		373	7.968	8.144	6.395	3.458	2.999		373	7.2	5.03	4.582	4.615	5.693		373	8.187
376	7.52	7.928	6.806	5.651	7.683		376	7.342	7.219	6.341	7.328		374	6.722	9.378	6.51	3.322	4.47		374	7.822	7.949	6.461	4.038	4.844		374	7.032	8.197	6.813	4.365	4.636		374	7.896	8.066	6.314	3.366	2.915		374	7.189	5.023	4.573	4.589	5.642		374	8.108
377	7.503	7.912	6.795	5.642	7.657		377	7.27	7.151	6.276	7.254		375	6.709	9.364	6.494	3.274	4.424		375	7.747	7.873	6.383	3.949	4.751		375	7.02	8.182	6.798	4.327	4.583		375	7.822	7.987	6.234	3.276	2.835		375	7.176	5.016	4.563	4.564	5.594		375	8.029
378	7.485	7.893	6.782	5.632	7.628		378	7.192	7.077	6.207	7.176		376	6.695	9.345	6.477	3.229	4.379		376	7.671	7.794	6.304	3.862	4.66		376	7.006	8.165	6.783	4.289	4.531		376	7.745	7.905	6.154	3.189	2.758		376	7.163	5.008	4.553	4.54	5.545		376	7.946
379	7.464	7.872	6.766	5.621	7.596		379	7.111	7	6.136	7.095		377	6.68	9.321	6.457	3.184	4.335		377	7.591	7.712	6.225	3.776	4.571		377	6.991	8.144	6.765	4.252	4.48		377	7.664	7.82	6.073	3.105	2.683		377	7.146	4.998	4.542	4.514	5.495		377	7.86
380	7.441	7.849	6.749	5.609	7.562		380	7.028	6.921	6.062	7.012		378	6.661	9.296	6.433	3.139	4.288		378	7.506	7.626	6.141	3.69	4.48		378	6.972	8.121	6.746	4.213	4.428		378	7.578	7.732	5.988	3.022	2.609		378	7.127	4.986	4.528	4.488	5.444		378	7.768
381	7.419	7.826	6.733	5.596	7.529		381	6.944	6.841	5.988	6.928		379	6.64	9.267	6.408	3.093	4.24		379	7.415	7.536	6.054	3.603	4.388		379	6.951	8.097	6.722	4.174	4.375		379	7.489	7.637	5.901	2.939	2.535		379	7.106	4.973	4.513	4.461	5.39		379	7.671
382	7.397	7.806	6.718	5.586	7.496		382	6.863	6.763	5.917	6.846		380	6.619	9.236	6.382	3.048	4.191		380	7.322	7.443	5.966	3.516	4.296		380	6.93	8.071	6.698	4.135	4.322		380	7.397	7.54	5.814	2.857	2.462		380	7.083	4.958	4.498	4.433	5.336		380	7.571
383	7.376	7.788	6.702	5.576	7.464		383	6.784	6.688	5.847	6.764		381	6.599	9.205	6.357	3.003	4.143		381	7.229	7.349	5.878	3.431	4.205		381	6.908	8.044	6.674	4.097	4.271		381	7.304	7.443	5.727	2.777	2.39		381	7.06	4.945	4.484	4.405	5.281		381	7.469
384	7.356	7.769	6.688	5.565	7.434		384	6.706	6.613	5.777	6.684		382	6.58	9.177	6.334	2.959	4.096		382	7.137	7.257	5.792	3.348	4.117		382	6.889	8.02	6.651	4.059	4.221		382	7.214	7.348	5.641	2.699	2.321		382	7.041	4.932	4.469	4.379	5.228		382	7.371
385	7.337	7.751	6.674	5.555	7.404		385	6.627	6.537	5.708	6.605		383	6.561	9.15	6.313	2.917	4.051		383	7.048	7.166	5.708	3.269	4.032		383	6.869	7.997	6.629	4.024	4.174		383	7.125	7.255	5.558	2.625	2.254		383	7.02	4.92	4.455	4.354	5.176		383	7.274
386	7.317	7.732	6.659	5.544	7.374		386	6.55	6.461	5.638	6.525		384	6.543	9.122	6.291	2.877	4.009		384	6.961	7.075	5.627	3.192	3.951		384	6.85	7.974	6.609	3.989	4.13		384	7.039	7.163	5.479	2.554	2.191		384	7.001	4.907	4.443	4.33	5.127		384	7.179
387	7.295	7.711	6.642	5.532	7.341		387	6.47	6.383	5.567	6.443		385	6.525	9.095	6.27	2.838	3.968		385	6.875	6.986	5.546	3.118	3.871		385	6.83	7.951	6.588	3.955	4.086		385	6.953	7.071	5.4	2.485	2.131		385	6.983	4.895	4.43	4.306	5.078		385	7.085
388	7.273	7.689	6.626	5.519	7.308		388	6.388	6.304	5.495	6.361		386	6.506	9.068	6.248	2.8	3.927		386	6.787	6.895	5.465	3.045	3.792		386	6.81	7.929	6.566	3.921	4.043		386	6.867	6.978	5.322	2.419	2.073		386	6.965	4.882	4.417	4.282	5.03		386	6.99
389	7.252	7.667	6.61	5.507	7.274		389	6.307	6.225	5.424	6.28		387	6.485	9.039	6.223	2.763	3.887		387	6.698	6.803	5.383	2.974	3.714		387	6.788	7.904	6.544	3.888	4.001		387	6.779	6.884	5.242	2.353	2.016		387	6.944	4.869	4.403	4.257	4.981		387	6.894
390	7.231	7.646	6.593	5.496	7.241		390	6.227	6.149	5.354	6.2		388	6.464	9.01	6.198	2.726	3.847		388	6.605	6.71	5.301	2.902	3.636		388	6.765	7.879	6.522	3.855	3.959		388	6.689	6.788	5.163	2.289	1.96		388	6.924	4.855	4.389	4.231	4.931		388	6.797
391	7.209	7.625	6.575	5.483	7.207		391	6.148	6.072	5.284	6.12		389	6.444	8.981	6.174	2.689	3.807		389	6.515	6.617	5.22	2.832	3.56		389	6.743	7.854	6.498	3.822	3.917		389	6.599	6.694	5.084	2.226	1.904		389	6.904	4.842	4.374	4.206	4.882		389	6.701
392	7.184	7.601	6.557	5.469	7.173		392	6.068	5.995	5.212	6.039		390	6.423	8.953	6.15	2.654	3.768		390	6.425	6.527	5.141	2.765	3.485		390	6.722	7.829	6.476	3.791	3.877		390	6.509	6.601	5.007	2.165	1.85		390	6.882	4.829	4.359	4.182	4.834		390	6.606
393	7.159	7.576	6.539	5.455	7.137		393	5.988	5.918	5.141	5.96		391	6.402	8.923	6.125	2.62	3.73		391	6.336	6.436	5.062	2.701	3.413		391	6.7	7.803	6.453	3.759	3.837		391	6.421	6.508	4.931	2.106	1.798		391	6.86	4.815	4.344	4.157	4.786		391	6.51
394	7.131	7.55	6.517	5.44	7.099		394	5.906	5.839	5.069	5.879		392	6.378	8.891	6.1	2.586	3.692		392	6.246	6.346	4.984	2.638	3.343		392	6.677	7.775	6.428	3.727	3.798		392	6.332	6.414	4.857	2.049	1.748		392	6.835	4.8	4.327	4.131	4.738		392	6.413
395	7.1	7.52	6.494	5.423	7.059		395	5.822	5.758	4.995	5.796		393	6.354	8.858	6.075	2.553	3.655		393	6.157	6.255	4.908	2.577	3.274		393	6.653	7.747	6.402	3.696	3.76		393	6.243	6.321	4.783	1.994	1.7		393	6.812	4.785	4.311	4.107	4.69		393	6.317
396	7.068	7.489	6.47	5.404	7.017		396	5.735	5.676	4.92	5.711		394	6.33	8.822	6.046	2.52	3.616		394	6.067	6.165	4.83	2.517	3.206		394	6.627	7.716	6.375	3.666	3.722		394	6.154	6.226	4.708	1.94	1.653		394	6.786	4.769	4.294	4.081	4.642		394	6.218
397	7.036	7.457	6.447	5.388	6.974		397	5.648	5.594	4.845	5.627		395	6.301	8.782	6.016	2.488	3.577		395	5.973	6.07	4.751	2.458	3.139		395	6.598	7.682	6.345	3.634	3.684		395	6.062	6.129	4.632	1.888	1.607		395	6.758	4.75	4.276	4.053	4.593		395	6.115
398	7.004	7.426	6.421	5.37	6.931		398	5.561	5.513	4.771	5.542		396	6.271	8.741	5.985	2.455	3.537		396	5.877	5.975	4.67	2.398	3.07		396	6.568	7.645	6.314	3.603	3.645		396	5.968	6.031	4.555	1.835	1.56		396	6.726	4.731	4.258	4.027	4.542		396	6.011
399	6.974	7.396	6.396	5.352	6.889		399	5.476	5.432	4.697	5.458		397	6.242	8.699	5.953	2.423	3.497		397	5.782	5.879	4.591	2.339	3.003		397	6.538	7.61	6.283	3.573	3.607		397	5.873	5.933	4.478	1.783	1.514		397	6.695	4.712	4.24	4	4.491		397	5.908
400	6.946	7.367	6.374	5.334	6.849		400	5.394	5.353	4.626	5.378		398	6.213	8.656	5.922	2.392	3.459		398	5.687	5.786	4.512	2.282	2.936		398	6.506	7.573	6.252	3.544	3.569		398	5.779	5.836	4.402	1.732	1.469		398	6.663	4.694	4.22	3.973	4.44		398	5.805
401	6.918	7.339	6.352	5.318	6.81		401	5.314	5.277	4.557	5.3		399	6.182	8.614	5.891	2.361	3.422		399	5.593	5.692	4.433	2.225	2.871		399	6.476	7.537	6.221	3.514	3.532		399	5.685	5.739	4.328	1.682	1.425		399	6.632	4.675	4.202	3.947	4.391		399	5.705
402	6.89	7.312	6.33	5.301	6.773		402	5.237	5.203	4.49	5.225		400	6.155	8.575	5.861	2.331	3.387		400	5.503	5.602	4.358	2.169	2.807		400	6.447	7.504	6.192	3.485	3.497		400	5.595	5.646	4.256	1.633	1.383		400	6.604	4.657	4.184	3.921	4.342		400	5.608
403	6.864	7.285	6.309	5.285	6.737		403	5.162	5.131	4.426	5.152		401	6.129	8.538	5.833	2.302	3.353		401	5.415	5.513	4.285	2.116	2.747		401	6.42	7.473	6.165	3.457	3.463		401	5.508	5.554	4.186	1.586	1.342		401	6.577	4.641	4.167	3.895	4.296		401	5.513
404	6.834	7.257	6.288	5.269	6.7		404	5.089	5.06	4.363	5.08		402	6.102	8.5	5.805	2.275	3.321		402	5.329	5.426	4.215	2.065	2.689		402	6.393	7.441	6.138	3.43	3.431		402	5.424	5.465	4.119	1.542	1.304		402	6.551	4.623	4.15	3.871	4.251		402	5.421
405	6.803	7.227	6.265	5.251	6.66		405	5.015	4.99	4.3	5.008		403	6.076	8.464	5.776	2.249	3.289		403	5.247	5.341	4.146	2.016	2.633		403	6.366	7.41	6.111	3.403	3.4		403	5.343	5.379	4.053	1.499	1.267		403	6.525	4.606	4.134	3.846	4.208		403	5.332
406	6.772	7.198	6.242	5.234	6.621		406	4.941	4.919	4.238	4.937		404	6.049	8.426	5.747	2.223	3.258		404	5.166	5.258	4.079	1.969	2.579		404	6.338	7.377	6.083	3.376	3.371		404	5.263	5.294	3.989	1.459	1.232		404	6.497	4.587	4.116	3.821	4.165		404	5.244
407	6.743	7.167	6.218	5.217	6.58		407	4.868	4.847	4.175	4.865		405	6.02	8.385	5.717	2.197	3.226		405	5.084	5.176	4.013	1.924	2.526		405	6.307	7.342	6.053	3.349	3.34		405	5.183	5.208	3.925	1.42	1.198		405	6.467	4.567	4.098	3.797	4.123		405	5.156
408	6.711	7.135	6.194	5.199	6.539		408	4.795	4.776	4.112	4.793		406	5.991	8.344	5.688	2.171	3.195		406	5.003	5.095	3.948	1.879	2.473		406	6.277	7.307	6.024	3.324	3.31		406	5.102	5.124	3.863	1.381	1.164		406	6.438	4.547	4.08	3.772	4.08		406	5.069
409	6.681	7.104	6.171	5.18	6.499		409	4.722	4.705	4.05	4.722		407	5.962	8.303	5.657	2.145	3.163		407	4.923	5.013	3.882	1.834	2.42		407	6.246	7.271	5.993	3.299	3.279		407	5.022	5.04	3.799	1.342	1.131		407	6.408	4.527	4.06	3.747	4.036		407	4.982
410	6.652	7.073	6.149	5.163	6.46		410	4.65	4.636	3.989	4.653		408	5.932	8.261	5.627	2.119	3.131		408	4.841	4.932	3.816	1.789	2.367		408	6.215	7.236	5.963	3.274	3.248		408	4.942	4.957	3.737	1.303	1.097		408	6.377	4.506	4.041	3.722	3.993		408	4.896
411	6.623	7.042	6.125	5.146	6.422		411	4.58	4.568	3.929	4.586		409	5.902	8.219	5.598	2.094	3.1		409	4.76	4.852	3.752	1.745	2.314		409	6.185	7.201	5.934	3.248	3.217		409	4.863	4.875	3.676	1.265	1.064		409	6.347	4.487	4.022	3.698	3.95		409	4.809
412	6.595	7.015	6.104	5.13	6.385		412	4.511	4.502	3.871	4.521		410	5.874	8.18	5.569	2.069	3.069		410	4.681	4.773	3.688	1.702	2.263		410	6.156	7.166	5.904	3.224	3.188		410	4.785	4.793	3.615	1.228	1.032		410	6.317	4.468	4.004	3.674	3.908		410	4.725
413	6.569	6.988	6.084	5.115	6.348		413	4.444	4.439	3.814	4.456		411	5.845	8.139	5.54	2.045	3.039		411	4.604	4.695	3.627	1.659	2.216		411	6.127	7.131	5.876	3.2	3.159		411	4.709	4.714	3.556	1.193	1.002		411	6.287	4.449	3.985	3.651	3.866		411	4.642
414	6.543	6.961	6.063	5.1	6.312		414	4.38	4.377	3.758	4.393		412	5.819	8.103	5.512	2.023	3.01		412	4.53	4.62	3.567	1.619	2.168		412	6.099	7.098	5.849	3.177	3.131		412	4.635	4.637	3.499	1.159	0.972		412	6.26	4.431	3.967	3.629	3.826		412	4.562
415	6.519	6.936	6.044	5.085	6.278		415	4.319	4.317	3.705	4.332		413	5.792	8.067	5.486	2.001	2.981		413	4.457	4.547	3.509	1.58	2.121		413	6.072	7.067	5.821	3.154	3.103		413	4.562	4.562	3.444	1.126	0.942		413	6.232	4.414	3.95	3.606	3.786		413	4.483
416	6.497	6.913	6.026	5.071	6.245		416	4.26	4.261	3.654	4.273		414	5.767	8.033	5.459	1.98	2.953		414	4.388	4.476	3.452	1.541	2.076		414	6.047	7.037	5.795	3.133	3.077		414	4.492	4.489	3.391	1.094	0.915		414	6.205	4.397	3.933	3.584	3.746		414	4.407
417	6.475	6.892	6.009	5.058	6.213		417	4.203	4.207	3.605	4.215		415	5.744	8	5.434	1.96	2.926		415	4.321	4.408	3.398	1.504	2.032		415	6.023	7.01	5.77	3.113	3.051		415	4.424	4.42	3.339	1.064	0.888		415	6.181	4.383	3.916	3.563	3.708		415	4.335
418	6.453	6.87	5.991	5.044	6.184		418	4.149	4.155	3.558	4.162		416	5.723	7.971	5.411	1.94	2.9		416	4.257	4.343	3.345	1.469	1.989		416	6	6.984	5.746	3.093	3.026		416	4.36	4.353	3.29	1.035	0.862		416	6.158	4.369	3.901	3.543	3.672		416	4.266
419	6.432	6.849	5.974	5.031	6.155		419	4.096	4.104	3.513	4.11		417	5.702	7.942	5.388	1.921	2.875		417	4.195	4.28	3.294	1.435	1.949		417	5.978	6.959	5.723	3.074	3.002		417	4.297	4.29	3.242	1.007	0.838		417	6.137	4.356	3.886	3.523	3.637		417	4.198
420	6.409	6.827	5.957	5.017	6.125		420	4.045	4.054	3.469	4.06		418	5.681	7.912	5.366	1.903	2.852		418	4.135	4.219	3.245	1.403	1.911		418	5.956	6.934	5.7	3.055	2.98		418	4.238	4.228	3.195	0.981	0.816		418	6.116	4.342	3.872	3.504	3.604		418	4.134
421	6.383	6.803	5.938	5.002	6.095		421	3.994	4.004	3.425	4.011		419	5.661	7.883	5.343	1.886	2.829		419	4.078	4.16	3.199	1.373	1.876		419	5.934	6.908	5.677	3.037	2.959		419	4.18	4.168	3.15	0.957	0.795		419	6.095	4.329	3.858	3.487	3.572		419	4.072
422	6.355	6.776	5.917	4.985	6.063		422	3.942	3.954	3.382	3.963		420	5.638	7.852	5.321	1.868	2.806		420	4.022	4.103	3.153	1.344	1.841		420	5.911	6.882	5.655	3.018	2.939		420	4.124	4.109	3.107	0.934	0.775		420	6.073	4.314	3.843	3.468	3.54		420	4.011
423	6.326	6.747	5.896	4.968	6.03		423	3.891	3.904	3.338	3.913		421	5.614	7.819	5.297	1.851	2.784		421	3.966	4.046	3.109	1.317	1.808		421	5.887	6.853	5.63	2.999	2.919		421	4.069	4.051	3.064	0.912	0.757		421	6.048	4.298	3.828	3.449	3.509		421	3.951
424	6.297	6.718	5.873	4.95	5.996		424	3.839	3.854	3.295	3.864		422	5.589	7.783	5.272	1.835	2.763		422	3.91	3.99	3.066	1.291	1.777		422	5.86	6.823	5.605	2.981	2.899		422	4.013	3.993	3.023	0.891	0.74		422	6.022	4.28	3.813	3.43	3.478		422	3.891
425	6.265	6.688	5.847	4.931	5.96		425	3.786	3.803	3.252	3.816		423	5.563	7.746	5.246	1.819	2.741		423	3.855	3.933	3.022	1.265	1.745		423	5.833	6.79	5.579	2.962	2.879		423	3.958	3.934	2.983	0.871	0.723		423	5.995	4.261	3.797	3.41	3.446		423	3.831
426	6.232	6.657	5.822	4.911	5.924		426	3.732	3.751	3.207	3.767		424	5.536	7.707	5.22	1.803	2.719		424	3.799	3.877	2.98	1.24	1.714		424	5.804	6.756	5.552	2.943	2.86		424	3.902	3.876	2.943	0.851	0.707		424	5.967	4.242	3.781	3.39	3.415		424	3.771
427	6.199	6.624	5.796	4.892	5.887		427	3.678	3.699	3.163	3.717		425	5.507	7.666	5.192	1.788	2.699		425	3.742	3.82	2.937	1.215	1.685		425	5.774	6.72	5.523	2.924	2.841		425	3.846	3.817	2.903	0.832	0.693		425	5.937	4.222	3.763	3.37	3.385		425	3.711
428	6.166	6.592	5.77	4.872	5.849		428	3.625	3.648	3.119	3.667		426	5.476	7.622	5.163	1.772	2.68		426	3.684	3.762	2.893	1.191	1.656		426	5.741	6.683	5.493	2.906	2.823		426	3.789	3.758	2.863	0.813	0.679		426	5.906	4.202	3.745	3.349	3.354		426	3.649
429	6.133	6.559	5.744	4.851	5.811		429	3.572	3.597	3.075	3.618		427	5.445	7.578	5.134	1.757	2.659		427	3.626	3.704	2.85	1.167	1.627		427	5.709	6.645	5.464	2.888	2.803		427	3.731	3.699	2.822	0.795	0.665		427	5.874	4.181	3.727	3.328	3.321		427	3.588
430	6.102	6.527	5.72	4.831	5.774		430	3.521	3.548	3.031	3.569		428	5.414	7.534	5.104	1.741	2.638		428	3.569	3.648	2.807	1.144	1.598		428	5.677	6.608	5.433	2.869	2.784		428	3.674	3.64	2.782	0.777	0.652		428	5.841	4.16	3.708	3.306	3.289		428	3.527
431	6.073	6.496	5.696	4.813	5.737		431	3.472	3.5	2.989	3.521		429	5.384	7.492	5.074	1.726	2.617		429	3.512	3.592	2.763	1.12	1.569		429	5.646	6.571	5.402	2.851	2.764		429	3.617	3.582	2.742	0.759	0.639		429	5.808	4.14	3.689	3.285	3.257		429	3.467
432	6.045	6.468	5.674	4.795	5.703		432	3.425	3.455	2.949	3.476		430	5.355	7.452	5.046	1.711	2.596		430	3.457	3.536	2.721	1.098	1.541		430	5.616	6.535	5.373	2.834	2.744		430	3.563	3.525	2.702	0.741	0.625		430	5.778	4.12	3.671	3.264	3.225		430	3.409
433	6.017	6.44	5.652	4.778	5.67		433	3.379	3.41	2.911	3.432		431	5.328	7.412	5.02	1.697	2.575		431	3.404	3.483	2.681	1.075	1.513		431	5.586	6.502	5.346	2.817	2.725		431	3.511	3.471	2.664	0.725	0.612		431	5.749	4.101	3.653	3.244	3.194		431	3.353
434	5.991	6.413	5.629	4.761	5.637		434	3.335	3.367	2.873	3.389		432	5.302	7.376	4.994	1.683	2.555		432	3.353	3.431	2.643	1.054	1.487		432	5.559	6.47	5.32	2.801	2.706		432	3.46	3.418	2.628	0.71	0.6		432	5.721	4.083	3.636	3.225	3.164		432	3.299
435	5.964	6.386	5.608	4.744	5.605		435	3.29	3.324	2.837	3.347		433	5.276	7.341	4.97	1.671	2.536		433	3.304	3.381	2.606	1.035	1.462		433	5.532	6.438	5.295	2.785	2.688		433	3.411	3.367	2.593	0.696	0.589		433	5.695	4.065	3.619	3.207	3.136		433	3.247
436	5.939	6.359	5.588	4.728	5.573		436	3.247	3.282	2.8	3.306		434	5.251	7.305	4.946	1.659	2.519		434	3.256	3.332	2.57	1.017	1.439		434	5.505	6.407	5.27	2.77	2.671		434	3.364	3.318	2.56	0.683	0.579		434	5.669	4.048	3.603	3.189	3.107		434	3.196
437	5.913	6.332	5.567	4.711	5.542		437	3.205	3.241	2.765	3.265		435	5.227	7.269	4.922	1.647	2.501		435	3.208	3.285	2.536	0.999	1.416		435	5.479	6.376	5.245	2.755	2.654		435	3.316	3.269	2.528	0.671	0.569		435	5.641	4.031	3.587	3.172	3.08		435	3.145
438	5.887	6.305	5.547	4.696	5.51		438	3.164	3.201	2.731	3.225		436	5.202	7.235	4.898	1.635	2.484		436	3.162	3.238	2.501	0.982	1.393		436	5.453	6.346	5.219	2.741	2.638		436	3.27	3.221	2.495	0.658	0.56		436	5.615	4.014	3.571	3.154	3.052		436	3.096
439	5.861	6.278	5.527	4.681	5.48		439	3.125	3.162	2.698	3.188		437	5.177	7.199	4.874	1.624	2.468		437	3.117	3.192	2.468	0.965	1.371		437	5.428	6.315	5.194	2.726	2.622		437	3.225	3.174	2.464	0.646	0.551		437	5.588	3.996	3.556	3.136	3.025		437	3.048
440	5.835	6.252	5.506	4.666	5.45		440	3.086	3.125	2.666	3.151		438	5.153	7.163	4.849	1.613	2.451		438	3.072	3.147	2.436	0.95	1.351		438	5.403	6.285	5.168	2.712	2.606		438	3.181	3.128	2.434	0.636	0.543		438	5.562	3.979	3.54	3.12	2.999		438	3.002
441	5.809	6.226	5.485	4.65	5.421		441	3.048	3.089	2.635	3.115		439	5.129	7.129	4.826	1.602	2.435		439	3.03	3.104	2.405	0.935	1.331		439	5.378	6.256	5.144	2.698	2.591		439	3.139	3.084	2.404	0.626	0.535		439	5.536	3.963	3.525	3.103	2.974		439	2.957
442	5.783	6.2	5.463	4.634	5.391		442	3.011	3.053	2.605	3.08		440	5.105	7.096	4.803	1.592	2.419		440	2.99	3.062	2.374	0.92	1.312		440	5.354	6.228	5.12	2.684	2.576		440	3.098	3.042	2.376	0.617	0.529		440	5.512	3.948	3.51	3.087	2.949		440	2.914
443	5.757	6.174	5.441	4.617	5.36		443	2.975	3.018	2.574	3.045		441	5.081	7.062	4.78	1.582	2.403		441	2.95	3.022	2.346	0.907	1.296		441	5.329	6.199	5.096	2.671	2.563		441	3.058	3	2.349	0.609	0.522		441	5.487	3.932	3.496	3.072	2.926		441	2.871
444	5.731	6.148	5.421	4.601	5.33		444	2.939	2.983	2.544	3.01		442	5.058	7.029	4.757	1.572	2.388		442	2.911	2.982	2.317	0.895	1.279		442	5.304	6.169	5.072	2.659	2.55		442	3.019	2.96	2.323	0.601	0.516		442	5.462	3.916	3.481	3.055	2.902		442	2.83
445	5.706	6.123	5.4	4.584	5.298		445	2.904	2.949	2.515	2.976		443	5.033	6.995	4.734	1.562	2.373		443	2.872	2.943	2.289	0.882	1.262		443	5.279	6.139	5.048	2.646	2.536		443	2.98	2.921	2.296	0.592	0.509		443	5.437	3.9	3.466	3.039	2.878		443	2.789
446	5.681	6.098	5.379	4.567	5.267		446	2.87	2.916	2.486	2.941		444	5.01	6.961	4.711	1.553	2.357		444	2.834	2.905	2.261	0.87	1.245		444	5.253	6.109	5.025	2.633	2.521		444	2.942	2.883	2.271	0.584	0.502		444	5.412	3.884	3.45	3.022	2.853		444	2.749
447	5.655	6.073	5.358	4.55	5.236		447	2.837	2.884	2.458	2.908		445	4.985	6.928	4.688	1.544	2.342		445	2.797	2.869	2.234	0.858	1.228		445	5.228	6.08	5.001	2.62	2.507		445	2.905	2.845	2.244	0.576	0.495		445	5.387	3.868	3.434	3.006	2.829		445	2.709
448	5.628	6.046	5.336	4.532	5.206		448	2.803	2.853	2.431	2.876		446	4.962	6.895	4.665	1.535	2.325		446	2.761	2.832	2.207	0.847	1.21		446	5.203	6.051	4.977	2.607	2.491		446	2.869	2.808	2.219	0.569	0.487		446	5.362	3.852	3.418	2.989	2.804		446	2.672
449	5.601	6.02	5.315	4.514	5.176		449	2.771	2.821	2.405	2.846		447	4.938	6.862	4.641	1.527	2.309		447	2.725	2.797	2.181	0.836	1.193		447	5.177	6.023	4.954	2.594	2.475		447	2.834	2.772	2.195	0.561	0.479		447	5.337	3.836	3.402	2.973	2.78		447	2.635
450	5.574	5.991	5.293	4.496	5.146		450	2.74	2.791	2.379	2.816		448	4.913	6.828	4.618	1.519	2.294		448	2.69	2.763	2.157	0.826	1.177		448	5.152	5.994	4.931	2.582	2.461		448	2.8	2.737	2.172	0.555	0.473		448	5.311	3.819	3.387	2.958	2.757		448	2.599
451	5.545	5.963	5.271	4.479	5.117		451	2.708	2.76	2.354	2.788		449	4.888	6.794	4.596	1.512	2.28		449	2.657	2.729	2.133	0.817	1.164		449	5.127	5.964	4.907	2.57	2.447		449	2.766	2.702	2.15	0.549	0.468		449	5.284	3.801	3.372	2.943	2.735		449	2.564
452	5.516	5.934	5.249	4.462	5.086		452	2.677	2.73	2.329	2.759		450	4.863	6.758	4.572	1.504	2.267		450	2.624	2.695	2.111	0.808	1.151		450	5.101	5.934	4.882	2.558	2.434		450	2.734	2.668	2.129	0.543	0.463		450	5.258	3.784	3.358	2.927	2.714		450	2.53
453	5.489	5.906	5.228	4.446	5.056		453	2.648	2.701	2.304	2.731		451	4.838	6.722	4.549	1.497	2.255		451	2.592	2.663	2.09	0.8	1.138		451	5.074	5.903	4.858	2.546	2.422		451	2.702	2.635	2.109	0.537	0.459		451	5.231	3.766	3.344	2.913	2.693		451	2.496
454	5.463	5.879	5.206	4.429	5.027		454	2.618	2.673	2.28	2.702		452	4.812	6.685	4.526	1.49	2.242		452	2.56	2.63	2.069	0.791	1.127		452	5.048	5.872	4.834	2.534	2.41		452	2.67	2.602	2.089	0.53	0.454		452	5.205	3.749	3.329	2.897	2.672		452	2.463
455	5.439	5.853	5.185	4.414	4.999		455	2.591	2.646	2.256	2.673		453	4.787	6.651	4.503	1.482	2.229		453	2.53	2.6	2.047	0.782	1.114		453	5.022	5.843	4.809	2.522	2.396		453	2.639	2.571	2.069	0.524	0.448		453	5.181	3.733	3.314	2.882	2.651		453	2.431
456	5.416	5.829	5.164	4.399	4.971		456	2.564	2.619	2.233	2.646		454	4.764	6.618	4.481	1.474	2.216		454	2.499	2.569	2.025	0.773	1.101		454	4.998	5.813	4.784	2.509	2.383		454	2.608	2.54	2.047	0.517	0.443		454	5.157	3.716	3.298	2.867	2.629		454	2.399
457	5.394	5.806	5.145	4.384	4.945		457	2.54	2.595	2.211	2.62		455	4.742	6.588	4.459	1.466	2.202		455	2.469	2.539	2.002	0.764	1.087		455	4.974	5.785	4.76	2.498	2.369		455	2.578	2.509	2.025	0.509	0.435		455	5.134	3.7	3.282	2.852	2.607		455	2.369
458	5.373	5.784	5.127	4.369	4.919		458	2.516	2.571	2.19	2.596		456	4.721	6.558	4.439	1.458	2.188		456	2.441	2.511	1.98	0.754	1.073		456	4.952	5.758	4.738	2.486	2.355		456	2.55	2.48	2.004	0.502	0.428		456	5.112	3.685	3.267	2.838	2.585		456	2.339
459	5.352	5.763	5.109	4.355	4.894		459	2.493	2.549	2.169	2.572		457	4.702	6.53	4.42	1.451	2.175		457	2.415	2.484	1.96	0.745	1.061		457	4.932	5.733	4.717	2.475	2.341		457	2.523	2.453	1.985	0.495	0.421		457	5.091	3.671	3.253	2.824	2.566		457	2.312
460	5.329	5.741	5.092	4.341	4.87		460	2.47	2.527	2.15	2.55		458	4.682	6.502	4.401	1.443	2.162		458	2.39	2.458	1.942	0.737	1.049		458	4.911	5.709	4.697	2.465	2.329		458	2.498	2.426	1.967	0.489	0.415		458	5.07	3.657	3.24	2.811	2.546		458	2.285
461	5.306	5.717	5.073	4.327	4.845		461	2.447	2.505	2.132	2.529		459	4.663	6.474	4.382	1.435	2.149		459	2.367	2.433	1.924	0.728	1.037		459	4.891	5.686	4.678	2.453	2.316		459	2.474	2.401	1.95	0.481	0.408		459	5.05	3.643	3.227	2.797	2.527		459	2.26
462	5.281	5.694	5.054	4.312	4.82		462	2.423	2.483	2.113	2.508		460	4.643	6.446	4.363	1.428	2.137		460	2.343	2.41	1.907	0.72	1.025		460	4.87	5.663	4.659	2.441	2.303		460	2.45	2.378	1.934	0.475	0.401		460	5.029	3.63	3.214	2.784	2.509		460	2.235
463	5.257	5.67	5.035	4.298	4.796		463	2.4	2.461	2.095	2.487		461	4.621	6.417	4.344	1.42	2.125		461	2.32	2.386	1.89	0.712	1.014		461	4.848	5.638	4.639	2.43	2.291		461	2.427	2.353	1.917	0.467	0.394		461	5.007	3.616	3.201	2.77	2.491		461	2.21
464	5.234	5.647	5.017	4.284	4.772		464	2.377	2.44	2.078	2.466		462	4.599	6.388	4.324	1.413	2.114		462	2.296	2.362	1.873	0.703	1.003		462	4.826	5.613	4.618	2.418	2.28		462	2.402	2.329	1.9	0.46	0.388		462	4.985	3.601	3.187	2.756	2.473		462	2.185
465	5.212	5.624	4.999	4.27	4.748		465	2.355	2.418	2.061	2.445		463	4.578	6.359	4.305	1.405	2.102		463	2.272	2.338	1.855	0.694	0.992		463	4.804	5.588	4.597	2.407	2.268		463	2.379	2.306	1.883	0.451	0.381		463	4.964	3.587	3.174	2.743	2.455		463	2.16
466	5.191	5.602	4.982	4.256	4.724		466	2.335	2.399	2.044	2.425		464	4.557	6.33	4.286	1.397	2.09		464	2.249	2.315	1.838	0.685	0.981		464	4.783	5.563	4.577	2.396	2.255		464	2.356	2.282	1.866	0.443	0.374		464	4.943	3.572	3.161	2.729	2.437		464	2.136
467	5.171	5.58	4.964	4.242	4.701		467	2.316	2.379	2.027	2.405		465	4.537	6.302	4.268	1.39	2.079		465	2.227	2.292	1.822	0.676	0.97		465	4.762	5.539	4.557	2.386	2.243		465	2.334	2.26	1.849	0.435	0.368		465	4.922	3.558	3.149	2.717	2.419		465	2.113
468	5.152	5.558	4.948	4.228	4.678		468	2.297	2.359	2.01	2.386		466	4.52	6.275	4.25	1.383	2.067		466	2.207	2.271	1.805	0.666	0.958		466	4.743	5.515	4.538	2.375	2.231		466	2.314	2.238	1.833	0.426	0.361		466	4.903	3.545	3.138	2.704	2.401		466	2.092
469	5.132	5.538	4.932	4.214	4.655		469	2.278	2.341	1.993	2.368		467	4.503	6.249	4.233	1.375	2.055		467	2.188	2.25	1.789	0.657	0.946		467	4.725	5.492	4.52	2.364	2.218		467	2.294	2.217	1.818	0.417	0.353		467	4.884	3.532	3.127	2.691	2.383		467	2.072
470	5.113	5.518	4.917	4.201	4.633		470	2.259	2.322	1.977	2.35		468	4.485	6.223	4.215	1.368	2.044		468	2.168	2.229	1.773	0.647	0.935		468	4.706	5.469	4.502	2.353	2.206		468	2.275	2.196	1.803	0.41	0.347		468	4.865	3.518	3.115	2.679	2.366		468	2.052
471	5.094	5.498	4.901	4.187	4.612		471	2.24	2.303	1.961	2.332		469	4.467	6.198	4.198	1.361	2.033		469	2.148	2.21	1.758	0.638	0.924		469	4.687	5.448	4.484	2.343	2.194		469	2.255	2.176	1.788	0.402	0.341		469	4.845	3.506	3.105	2.667	2.35		469	2.031
472	5.076	5.479	4.885	4.175	4.592		472	2.22	2.285	1.945	2.313		470	4.45	6.174	4.182	1.353	2.022		470	2.128	2.19	1.742	0.629	0.913		470	4.667	5.427	4.467	2.332	2.182		470	2.236	2.156	1.773	0.395	0.335		470	4.826	3.493	3.094	2.655	2.333		470	2.011
473	5.058	5.461	4.871	4.162	4.571		473	2.201	2.266	1.929	2.294		471	4.432	6.149	4.164	1.346	2.011		471	2.107	2.17	1.727	0.62	0.903		471	4.649	5.406	4.45	2.321	2.17		471	2.216	2.135	1.758	0.388	0.329		471	4.808	3.48	3.082	2.643	2.317		471	1.991
474	5.041	5.443	4.855	4.15	4.551		474	2.183	2.248	1.913	2.275		472	4.415	6.126	4.148	1.339	2		472	2.087	2.151	1.712	0.612	0.893		472	4.63	5.386	4.433	2.312	2.159		472	2.196	2.116	1.743	0.381	0.324		472	4.791	3.468	3.072	2.632	2.301		472	1.97
475	5.024	5.425	4.84	4.138	4.531		475	2.164	2.229	1.897	2.255		473	4.4	6.104	4.133	1.332	1.989		473	2.068	2.132	1.698	0.604	0.882		473	4.614	5.366	4.417	2.302	2.147		473	2.176	2.096	1.729	0.375	0.319		473	4.773	3.457	3.061	2.62	2.285		473	1.95
476	5.008	5.407	4.825	4.126	4.51		476	2.144	2.21	1.88	2.236		474	4.384	6.081	4.117	1.325	1.978		474	2.049	2.112	1.682	0.596	0.871		474	4.598	5.345	4.401	2.293	2.135		474	2.156	2.075	1.715	0.369	0.314		474	4.757	3.446	3.05	2.609	2.269		474	1.931
477	4.991	5.388	4.81	4.113	4.489		477	2.124	2.19	1.863	2.216		475	4.369	6.059	4.101	1.319	1.968		475	2.029	2.091	1.667	0.588	0.859		475	4.583	5.325	4.384	2.284	2.124		475	2.137	2.053	1.699	0.363	0.309		475	4.742	3.435	3.039	2.598	2.253		475	1.911
478	4.973	5.367	4.791	4.098	4.465		478	2.101	2.166	1.842	2.193		476	4.355	6.037	4.086	1.313	1.958		476	2.009	2.07	1.652	0.581	0.848		476	4.567	5.306	4.368	2.275	2.113		476	2.116	2.032	1.684	0.358	0.304		476	4.726	3.424	3.028	2.586	2.236		476	1.889
479	4.95	5.341	4.768	4.079	4.434		479	2.074	2.139	1.818	2.164		477	4.339	6.015	4.069	1.307	1.947		477	1.988	2.047	1.635	0.573	0.838		477	4.552	5.286	4.351	2.266	2.102		477	2.094	2.008	1.668	0.353	0.3		477	4.709	3.412	3.015	2.573	2.22		477	1.867
480	4.924	5.312	4.741	4.055	4.399		480	2.045	2.11	1.792	2.131		478	4.322	5.99	4.049	1.299	1.934		478	1.964	2.021	1.614	0.565	0.826		478	4.535	5.265	4.329	2.255	2.088		478	2.07	1.981	1.648	0.348	0.294		478	4.691	3.397	2.999	2.559	2.2		478	1.842
481	4.894	5.279	4.71	4.029	4.362		481	2.015	2.079	1.763	2.096		479	4.301	5.961	4.024	1.288	1.915		479	1.936	1.992	1.591	0.555	0.81		479	4.513	5.239	4.303	2.239	2.07		479	2.042	1.952	1.624	0.34	0.286		479	4.668	3.379	2.979	2.54	2.174		479	1.813
482	4.863	5.244	4.675	3.999	4.321		482	1.985	2.046	1.733	2.059		480	4.277	5.929	3.996	1.275	1.894		480	1.906	1.962	1.565	0.544	0.794		480	4.487	5.208	4.274	2.221	2.049		480	2.011	1.921	1.599	0.333	0.277		480	4.642	3.357	2.956	2.519	2.146		480	1.782
483	4.831	5.21	4.643	3.969	4.281		483	1.955	2.016	1.704	2.022		481	4.249	5.892	3.964	1.261	1.872		481	1.875	1.929	1.538	0.533	0.776		481	4.46	5.174	4.241	2.2	2.025		481	1.979	1.888	1.572	0.326	0.269		481	4.614	3.332	2.93	2.495	2.116		481	1.75
484	4.806	5.184	4.618	3.949	4.253		484	1.93	1.991	1.682	1.994		482	4.219	5.853	3.931	1.245	1.846		482	1.843	1.895	1.51	0.521	0.756		482	4.429	5.137	4.206	2.176	1.998		482	1.946	1.854	1.544	0.318	0.259		482	4.583	3.305	2.902	2.468	2.084		482	1.717
485	4.786	5.165	4.601	3.935	4.233		485	1.909	1.97	1.664	1.973		483	4.189	5.815	3.9	1.23	1.822		483	1.812	1.863	1.483	0.51	0.737		483	4.398	5.101	4.174	2.154	1.973		483	1.915	1.823	1.517	0.31	0.248		483	4.553	3.279	2.876	2.443	2.052		483	1.686
486	4.77	5.149	4.589	3.926	4.216		486	1.887	1.951	1.648	1.953		484	4.164	5.783	3.876	1.22	1.806		484	1.787	1.837	1.463	0.503	0.724		484	4.374	5.073	4.149	2.139	1.957		484	1.889	1.797	1.497	0.305	0.242		484	4.529	3.26	2.858	2.424	2.031		484	1.659
487	4.756	5.137	4.581	3.921	4.201		487	1.867	1.934	1.632	1.934		485	4.146	5.758	3.859	1.215	1.797		485	1.765	1.814	1.448	0.498	0.716		485	4.356	5.051	4.131	2.13	1.949		485	1.867	1.775	1.481	0.301	0.24		485	4.512	3.248	2.846	2.412	2.016		485	1.636
488	4.746	5.129	4.577	3.92	4.192		488	1.849	1.918	1.62	1.92		486	4.131	5.737	3.846	1.213	1.79		486	1.743	1.794	1.434	0.493	0.708		486	4.341	5.034	4.117	2.124	1.943		486	1.846	1.754	1.467	0.298	0.237		486	4.497	3.24	2.838	2.404	2.003		486	1.613
489	4.734	5.119	4.572	3.917	4.18		489	1.829	1.901	1.605	1.905		487	4.12	5.72	3.837	1.212	1.785		487	1.721	1.774	1.422	0.49	0.701		487	4.328	5.021	4.106	2.121	1.94		487	1.824	1.735	1.456	0.295	0.233		487	4.485	3.235	2.833	2.399	1.992		487	1.591
490	4.72	5.107	4.563	3.911	4.164		490	1.807	1.882	1.588	1.885		488	4.11	5.706	3.831	1.213	1.785		488	1.701	1.756	1.412	0.487	0.696		488	4.318	5.011	4.1	2.121	1.941		488	1.805	1.716	1.447	0.294	0.232		488	4.475	3.233	2.833	2.397	1.985		488	1.569
491	4.706	5.096	4.555	3.906	4.147		491	1.785	1.863	1.572	1.865		489	4.1	5.69	3.824	1.214	1.784		489	1.68	1.737	1.401	0.484	0.692		489	4.308	4.999	4.093	2.12	1.941		489	1.784	1.696	1.437	0.292	0.232		489	4.464	3.229	2.831	2.393	1.977		489	1.547
492	4.692	5.084	4.546	3.9	4.133		492	1.763	1.844	1.556	1.848		490	4.088	5.673	3.815	1.213	1.779		490	1.657	1.716	1.388	0.479	0.683		490	4.295	4.986	4.083	2.118	1.937		490	1.761	1.674	1.424	0.289	0.228		490	4.451	3.222	2.826	2.387	1.966		490	1.521
493	4.677	5.069	4.534	3.892	4.118		493	1.741	1.824	1.539	1.829		491	4.075	5.655	3.806	1.212	1.774		491	1.633	1.695	1.374	0.474	0.675		491	4.28	4.971	4.073	2.114	1.933		491	1.738	1.653	1.411	0.286	0.224		491	4.437	3.217	2.821	2.381	1.953		491	1.497
494	4.661	5.052	4.522	3.882	4.099		494	1.717	1.802	1.521	1.807		492	4.062	5.636	3.796	1.212	1.771		492	1.611	1.674	1.361	0.47	0.669		492	4.266	4.956	4.064	2.111	1.932		492	1.716	1.631	1.4	0.282	0.223		492	4.424	3.211	2.816	2.375	1.944		492	1.473
495	4.643	5.033	4.508	3.872	4.08		495	1.692	1.779	1.502	1.784		493	4.049	5.616	3.784	1.211	1.768		493	1.588	1.652	1.347	0.466	0.663		493	4.251	4.939	4.052	2.108	1.93		493	1.693	1.607	1.386	0.279	0.222		493	4.409	3.203	2.81	2.368	1.934		493	1.448
496	4.624	5.013	4.493	3.86	4.059		496	1.667	1.755	1.483	1.761		494	4.034	5.594	3.771	1.208	1.762		494	1.562	1.628	1.332	0.462	0.655		494	4.235	4.921	4.038	2.103	1.925		494	1.668	1.583	1.371	0.276	0.219		494	4.394	3.195	2.801	2.36	1.92		494	1.421
497	4.603	4.993	4.477	3.847	4.038		497	1.641	1.732	1.463	1.738		495	4.018	5.569	3.757	1.206	1.755		495	1.536	1.603	1.316	0.457	0.645		495	4.217	4.901	4.023	2.098	1.919		495	1.642	1.557	1.357	0.273	0.216		495	4.376	3.185	2.793	2.352	1.906		495	1.393
498	4.583	4.973	4.461	3.833	4.016		498	1.617	1.709	1.443	1.714		496	4.001	5.544	3.742	1.203	1.748		496	1.51	1.578	1.299	0.453	0.637		496	4.198	4.88	4.008	2.092	1.913		496	1.616	1.531	1.342	0.27	0.213		496	4.357	3.174	2.784	2.342	1.891		496	1.366
499	4.563	4.952	4.444	3.818	3.994		499	1.593	1.685	1.424	1.69		497	3.984	5.518	3.726	1.2	1.74		497	1.484	1.553	1.283	0.448	0.628		497	4.18	4.859	3.991	2.086	1.906		497	1.589	1.505	1.326	0.267	0.211		497	4.338	3.162	2.773	2.332	1.876		497	1.338
500	4.543	4.931	4.427	3.803	3.971		500	1.57	1.662	1.404	1.668		498	3.966	5.491	3.71	1.197	1.732		498	1.458	1.528	1.266	0.442	0.619		498	4.161	4.837	3.973	2.079	1.898		498	1.564	1.48	1.31	0.264	0.208		498	4.317	3.15	2.762	2.321	1.86		498	1.311
501	4.523	4.911	4.409	3.788	3.949		501	1.547	1.639	1.384	1.646		499	3.948	5.465	3.693	1.193	1.722		499	1.433	1.503	1.25	0.437	0.609		499	4.143	4.815	3.956	2.071	1.89		499	1.539	1.455	1.295	0.261	0.204		499	4.297	3.138	2.75	2.309	1.844		499	1.285
502	4.503	4.89	4.392	3.773	3.925		502	1.525	1.617	1.365	1.624		500	3.93	5.44	3.676	1.189	1.714		500	1.41	1.478	1.234	0.432	0.601		500	4.125	4.792	3.938	2.063	1.882		500	1.515	1.43	1.279	0.257	0.201		500	4.277	3.124	2.738	2.297	1.828		500	1.26
503	4.484	4.869	4.376	3.759	3.902		503	1.502	1.595	1.347	1.602		501	3.912	5.414	3.66	1.185	1.705		501	1.386	1.454	1.218	0.427	0.593		501	4.106	4.77	3.92	2.056	1.875		501	1.491	1.406	1.264	0.254	0.198		501	4.258	3.111	2.726	2.286	1.814		501	1.236
504	4.465	4.85	4.359	3.745	3.88		504	1.481	1.575	1.33	1.582		502	3.895	5.389	3.642	1.181	1.696		502	1.363	1.43	1.202	0.422	0.585		502	4.088	4.747	3.902	2.048	1.868		502	1.468	1.382	1.249	0.25	0.195		502	4.239	3.099	2.714	2.274	1.798		502	1.211
505	4.445	4.831	4.342	3.732	3.859		505	1.459	1.555	1.313	1.562		503	3.878	5.364	3.625	1.176	1.686		503	1.341	1.408	1.187	0.417	0.576		503	4.069	4.725	3.884	2.041	1.86		503	1.446	1.359	1.234	0.247	0.191		503	4.221	3.086	2.702	2.263	1.782		503	1.188
506	4.426	4.81	4.326	3.718	3.838		506	1.439	1.536	1.296	1.542		504	3.86	5.339	3.608	1.172	1.677		504	1.318	1.386	1.172	0.412	0.567		504	4.051	4.704	3.867	2.034	1.851		504	1.423	1.337	1.22	0.244	0.188		504	4.202	3.074	2.69	2.252	1.768		504	1.165
507	4.407	4.79	4.309	3.705	3.817		507	1.419	1.517	1.28	1.523		505	3.843	5.314	3.591	1.169	1.668		505	1.296	1.366	1.158	0.407	0.559		505	4.033	4.683	3.85	2.027	1.843		505	1.401	1.316	1.207	0.241	0.185		505	4.184	3.062	2.678	2.241	1.753		505	1.142
508	4.387	4.771	4.292	3.691	3.797		508	1.399	1.498	1.263	1.504		506	3.826	5.29	3.575	1.164	1.659		506	1.275	1.346	1.144	0.403	0.55		506	4.015	4.661	3.833	2.02	1.835		506	1.38	1.296	1.194	0.238	0.182		506	4.165	3.049	2.665	2.229	1.739		506	1.12
509	4.368	4.753	4.275	3.677	3.777		509	1.38	1.48	1.247	1.486		507	3.808	5.265	3.559	1.16	1.651		507	1.253	1.325	1.131	0.398	0.542		507	3.996	4.64	3.816	2.013	1.826		507	1.359	1.276	1.18	0.236	0.179		507	4.146	3.037	2.653	2.217	1.724		507	1.098
510	4.351	4.733	4.26	3.663	3.758		510	1.36	1.461	1.232	1.469		508	3.791	5.241	3.543	1.155	1.642		508	1.232	1.305	1.117	0.393	0.535		508	3.979	4.62	3.798	2.006	1.817		508	1.338	1.256	1.167	0.233	0.176		508	4.127	3.024	2.642	2.206	1.71		508	1.076
511	4.334	4.716	4.244	3.65	3.738		511	1.341	1.443	1.217	1.451		509	3.773	5.217	3.527	1.151	1.634		509	1.212	1.286	1.104	0.39	0.529		509	3.961	4.599	3.78	1.998	1.81		509	1.317	1.236	1.155	0.23	0.175		509	4.109	3.012	2.631	2.195	1.696		509	1.055
512	4.317	4.698	4.228	3.638	3.719		512	1.323	1.425	1.202	1.434		510	3.757	5.193	3.512	1.146	1.627		510	1.193	1.266	1.091	0.386	0.523		510	3.944	4.579	3.763	1.991	1.802		510	1.297	1.217	1.142	0.228	0.173		510	4.091	2.999	2.62	2.184	1.683		510	1.034
513	4.299	4.68	4.212	3.625	3.701		513	1.305	1.407	1.187	1.418		511	3.74	5.17	3.498	1.142	1.619		511	1.174	1.248	1.078	0.382	0.516		511	3.927	4.56	3.747	1.983	1.795		511	1.279	1.197	1.13	0.225	0.171		511	4.074	2.987	2.609	2.174	1.67		511	1.015
514	4.281	4.662	4.197	3.612	3.683		514	1.287	1.39	1.172	1.402		512	3.725	5.148	3.482	1.138	1.611		512	1.156	1.229	1.066	0.378	0.51		512	3.911	4.541	3.731	1.976	1.788		512	1.26	1.178	1.118	0.222	0.169		512	4.058	2.976	2.598	2.163	1.657		512	0.996
515	4.263	4.643	4.181	3.599	3.664		515	1.269	1.372	1.157	1.385		513	3.709	5.125	3.467	1.134	1.605		513	1.137	1.211	1.053	0.374	0.505		513	3.894	4.522	3.715	1.968	1.783		513	1.242	1.159	1.106	0.219	0.169		513	4.042	2.964	2.587	2.152	1.646		513	0.977
516	4.245	4.625	4.164	3.586	3.644		516	1.251	1.355	1.142	1.367		514	3.692	5.102	3.452	1.13	1.597		514	1.118	1.192	1.041	0.37	0.499		514	3.877	4.502	3.699	1.961	1.777		514	1.223	1.14	1.093	0.217	0.168		514	4.025	2.953	2.575	2.141	1.634		514	0.957
517	4.227	4.606	4.149	3.572	3.624		517	1.233	1.338	1.127	1.349		515	3.677	5.079	3.436	1.125	1.59		515	1.1	1.174	1.028	0.366	0.492		515	3.861	4.483	3.683	1.953	1.769		515	1.204	1.121	1.081	0.214	0.166		515	4.008	2.942	2.564	2.13	1.621		515	0.939
518	4.209	4.588	4.134	3.559	3.604		518	1.216	1.321	1.113	1.332		516	3.661	5.057	3.421	1.121	1.581		516	1.082	1.156	1.015	0.362	0.485		516	3.844	4.463	3.666	1.946	1.762		516	1.185	1.103	1.068	0.212	0.164		516	3.991	2.931	2.552	2.119	1.607		516	0.92
519	4.192	4.569	4.12	3.546	3.584		519	1.199	1.305	1.1	1.315		517	3.644	5.034	3.406	1.118	1.572		517	1.063	1.138	1.002	0.358	0.477		517	3.827	4.444	3.65	1.938	1.754		517	1.166	1.085	1.056	0.21	0.161		517	3.973	2.919	2.541	2.108	1.593		517	0.9
520	4.175	4.55	4.105	3.533	3.566		520	1.181	1.288	1.086	1.3		518	3.628	5.012	3.391	1.114	1.563		518	1.046	1.12	0.99	0.354	0.47		518	3.81	4.424	3.634	1.931	1.746		518	1.148	1.067	1.044	0.208	0.158		518	3.956	2.906	2.529	2.097	1.579		518	0.882
521	4.157	4.531	4.088	3.52	3.549		521	1.163	1.27	1.072	1.285		519	3.613	4.99	3.376	1.11	1.555		519	1.029	1.103	0.979	0.35	0.463		519	3.794	4.405	3.619	1.925	1.738		519	1.131	1.05	1.033	0.206	0.155		519	3.94	2.893	2.518	2.087	1.566		519	0.864
522	4.138	4.508	4.068	3.505	3.53		522	1.145	1.251	1.057	1.271		520	3.596	4.967	3.361	1.108	1.548		520	1.011	1.086	0.968	0.347	0.458		520	3.777	4.385	3.603	1.918	1.732		520	1.113	1.033	1.023	0.204	0.154		520	3.922	2.881	2.507	2.077	1.554		520	0.845
523	4.116	4.482	4.045	3.487	3.506		523	1.125	1.23	1.04	1.253		521	3.58	4.944	3.345	1.104	1.541		521	0.993	1.068	0.956	0.343	0.455		521	3.76	4.364	3.587	1.911	1.727		521	1.095	1.014	1.011	0.203	0.155		521	3.905	2.868	2.495	2.065	1.543		521	0.827
524	4.09	4.452	4.018	3.464	3.476		524	1.103	1.207	1.021	1.231		522	3.562	4.918	3.326	1.098	1.535		522	0.975	1.048	0.944	0.34	0.451		522	3.741	4.341	3.568	1.903	1.721		522	1.076	0.995	0.999	0.201	0.157		522	3.886	2.853	2.481	2.053	1.531		522	0.808
525	4.063	4.42	3.989	3.439	3.443		525	1.081	1.184	1.001	1.207		523	3.542	4.889	3.304	1.091	1.526		523	0.956	1.027	0.929	0.336	0.446		523	3.721	4.314	3.545	1.892	1.711		523	1.056	0.974	0.985	0.199	0.157		523	3.865	2.835	2.464	2.038	1.516		523	0.788
526	4.036	4.39	3.961	3.413	3.41		526	1.061	1.163	0.981	1.182		524	3.519	4.855	3.279	1.082	1.511		524	0.934	1.005	0.912	0.331	0.437		524	3.696	4.284	3.519	1.877	1.695		524	1.033	0.951	0.969	0.196	0.154		524	3.839	2.814	2.442	2.019	1.497		524	0.767
527	4.01	4.362	3.937	3.389	3.377		527	1.042	1.144	0.963	1.156		525	3.494	4.82	3.252	1.071	1.493		525	0.912	0.982	0.895	0.324	0.426		525	3.67	4.252	3.49	1.861	1.677		525	1.011	0.928	0.95	0.192	0.149		525	3.811	2.791	2.419	1.998	1.474		525	0.745
528	3.988	4.34	3.917	3.37	3.35		528	1.024	1.128	0.948	1.134		526	3.469	4.786	3.226	1.06	1.474		526	0.892	0.961	0.878	0.318	0.413		526	3.645	4.222	3.462	1.844	1.659		526	0.99	0.907	0.933	0.187	0.143		526	3.785	2.769	2.396	1.977	1.451		526	0.725
529	3.973	4.327	3.904	3.359	3.334		529	1.011	1.115	0.937	1.119		527	3.445	4.754	3.202	1.05	1.455		527	0.873	0.942	0.862	0.311	0.4		527	3.62	4.193	3.436	1.829	1.641		527	0.97	0.889	0.916	0.183	0.135		527	3.759	2.749	2.375	1.958	1.428		527	0.706
530	3.963	4.319	3.897	3.353	3.325		530	1	1.105	0.928	1.109		528	3.424	4.727	3.183	1.042	1.44		528	0.855	0.925	0.848	0.305	0.388		528	3.599	4.17	3.416	1.816	1.627		528	0.952	0.874	0.902	0.179	0.126		528	3.737	2.733	2.36	1.942	1.409		528	0.689
531	3.954	4.312	3.891	3.35	3.317		531	0.988	1.095	0.921	1.1		529	3.41	4.709	3.171	1.039	1.432		529	0.842	0.912	0.838	0.302	0.382		529	3.584	4.155	3.403	1.81	1.622		529	0.939	0.861	0.892	0.176	0.122		529	3.723	2.724	2.351	1.933	1.398		529	0.674
532	3.946	4.306	3.886	3.348	3.31		532	0.977	1.086	0.913	1.092		530	3.4	4.696	3.164	1.039	1.431		530	0.83	0.902	0.832	0.3	0.379		530	3.574	4.145	3.396	1.808	1.622		530	0.928	0.851	0.886	0.175	0.122		530	3.713	2.72	2.347	1.929	1.392		530	0.661
533	3.939	4.299	3.881	3.346	3.304		533	0.966	1.076	0.906	1.085		531	3.393	4.684	3.159	1.04	1.43		531	0.819	0.891	0.826	0.299	0.377		531	3.566	4.135	3.391	1.809	1.623		531	0.916	0.84	0.88	0.174	0.121		531	3.706	2.716	2.345	1.927	1.387		531	0.649
534	3.93	4.29	3.874	3.342	3.296		534	0.955	1.065	0.898	1.078		532	3.386	4.673	3.154	1.042	1.43		532	0.807	0.88	0.82	0.297	0.374		532	3.559	4.127	3.387	1.81	1.624		532	0.905	0.829	0.875	0.174	0.121		532	3.699	2.714	2.344	1.925	1.383		532	0.636
535	3.919	4.278	3.864	3.335	3.284		535	0.943	1.053	0.888	1.069		533	3.379	4.662	3.149	1.044	1.43		533	0.795	0.869	0.815	0.296	0.373		533	3.552	4.119	3.382	1.812	1.626		533	0.894	0.818	0.87	0.173	0.122		533	3.692	2.71	2.342	1.923	1.379		533	0.623
536	3.906	4.266	3.853	3.326	3.27		536	0.93	1.041	0.877	1.057		534	3.371	4.649	3.142	1.045	1.431		534	0.783	0.858	0.809	0.295	0.372		534	3.545	4.109	3.376	1.813	1.627		534	0.883	0.806	0.865	0.173	0.124		534	3.684	2.706	2.338	1.919	1.375		534	0.611
537	3.892	4.251	3.84	3.315	3.254		537	0.916	1.028	0.867	1.045		535	3.36	4.634	3.134	1.043	1.428		535	0.771	0.845	0.802	0.293	0.369		535	3.536	4.098	3.367	1.81	1.624		535	0.871	0.793	0.858	0.172	0.124		535	3.673	2.7	2.332	1.913	1.369		535	0.597
538	3.876	4.234	3.826	3.302	3.237		538	0.902	1.014	0.855	1.033		536	3.348	4.618	3.123	1.041	1.423		536	0.757	0.832	0.793	0.291	0.364		536	3.524	4.085	3.355	1.806	1.62		536	0.857	0.78	0.85	0.17	0.123		536	3.66	2.694	2.324	1.905	1.36		536	0.583
539	3.86	4.216	3.81	3.288	3.217		539	0.887	1	0.843	1.017		537	3.336	4.6	3.11	1.038	1.419		537	0.743	0.819	0.784	0.289	0.36		537	3.51	4.071	3.342	1.801	1.616		537	0.843	0.767	0.841	0.169	0.123		537	3.646	2.685	2.315	1.896	1.35		537	0.569
540	3.843	4.199	3.795	3.275	3.196		540	0.872	0.986	0.831	1		538	3.322	4.58	3.097	1.035	1.413		538	0.729	0.805	0.775	0.286	0.356		538	3.495	4.054	3.328	1.796	1.61		538	0.828	0.752	0.832	0.167	0.123		538	3.631	2.675	2.304	1.887	1.34		538	0.554
541	3.827	4.182	3.782	3.263	3.177		541	0.858	0.973	0.821	0.983		539	3.307	4.56	3.082	1.031	1.404		539	0.714	0.791	0.765	0.283	0.349		539	3.479	4.036	3.312	1.788	1.601		539	0.813	0.738	0.822	0.165	0.12		539	3.614	2.663	2.292	1.877	1.327		539	0.539
542	3.814	4.168	3.771	3.254	3.163		542	0.846	0.961	0.811	0.971		540	3.292	4.539	3.068	1.027	1.394		540	0.699	0.777	0.754	0.279	0.34		540	3.462	4.017	3.297	1.781	1.591		540	0.797	0.725	0.811	0.163	0.114		540	3.597	2.651	2.28	1.866	1.312		540	0.524
543	3.802	4.158	3.761	3.246	3.15		543	0.835	0.951	0.803	0.959		541	3.278	4.518	3.056	1.024	1.384		541	0.686	0.764	0.745	0.275	0.332		541	3.446	3.998	3.284	1.775	1.582		541	0.783	0.712	0.802	0.16	0.109		541	3.581	2.639	2.27	1.856	1.298		541	0.51
544	3.791	4.149	3.753	3.241	3.14		544	0.824	0.942	0.795	0.949		542	3.265	4.501	3.046	1.021	1.378		542	0.674	0.753	0.737	0.272	0.326		542	3.433	3.983	3.274	1.77	1.577		542	0.77	0.701	0.794	0.158	0.104		542	3.568	2.63	2.263	1.849	1.288		542	0.497
545	3.781	4.141	3.745	3.235	3.131		545	0.814	0.934	0.787	0.941		543	3.254	4.486	3.037	1.02	1.373		543	0.663	0.742	0.73	0.269	0.321		543	3.421	3.97	3.265	1.766	1.573		543	0.759	0.691	0.787	0.156	0.101		543	3.556	2.624	2.259	1.843	1.28		543	0.484
546	3.771	4.132	3.737	3.229	3.122		546	0.805	0.925	0.779	0.934		544	3.245	4.472	3.03	1.018	1.369		544	0.652	0.732	0.724	0.267	0.316		544	3.411	3.959	3.257	1.763	1.571		544	0.749	0.681	0.781	0.154	0.099		544	3.546	2.619	2.255	1.838	1.273		544	0.473
547	3.761	4.121	3.729	3.222	3.111		547	0.796	0.916	0.772	0.925		545	3.236	4.46	3.024	1.018	1.366		545	0.642	0.723	0.718	0.266	0.313		545	3.401	3.949	3.25	1.761	1.57		545	0.739	0.671	0.775	0.153	0.097		545	3.537	2.615	2.251	1.833	1.267		545	0.461
548	3.75	4.109	3.72	3.214	3.1		548	0.786	0.906	0.764	0.917		546	3.228	4.448	3.017	1.017	1.364		546	0.632	0.714	0.712	0.264	0.311		546	3.393	3.939	3.242	1.759	1.569		546	0.73	0.662	0.77	0.151	0.098		546	3.528	2.611	2.247	1.829	1.262		546	0.451
549	3.738	4.095	3.709	3.204	3.088		549	0.777	0.896	0.756	0.909		547	3.219	4.434	3.009	1.016	1.362		547	0.622	0.705	0.706	0.263	0.309		547	3.384	3.927	3.234	1.758	1.568		547	0.721	0.652	0.765	0.15	0.098		547	3.518	2.604	2.242	1.824	1.256		547	0.441
550	3.726	4.081	3.7	3.195	3.075		550	0.767	0.886	0.749	0.9		548	3.209	4.419	3.001	1.015	1.359		548	0.613	0.695	0.7	0.261	0.306		548	3.373	3.914	3.225	1.755	1.565		548	0.712	0.642	0.759	0.149	0.098		548	3.507	2.597	2.235	1.818	1.25		548	0.43
551	3.714	4.067	3.69	3.185	3.062		551	0.757	0.876	0.741	0.891		549	3.199	4.404	2.992	1.013	1.355		549	0.603	0.685	0.694	0.259	0.304		549	3.363	3.901	3.215	1.751	1.562		549	0.702	0.632	0.753	0.147	0.097		549	3.495	2.589	2.228	1.811	1.243		549	0.42
552	3.701	4.054	3.679	3.175	3.048		552	0.747	0.866	0.733	0.881		550	3.188	4.387	2.982	1.012	1.351		550	0.594	0.675	0.687	0.257	0.301		550	3.352	3.888	3.205	1.747	1.559		550	0.692	0.622	0.748	0.145	0.097		550	3.483	2.581	2.221	1.805	1.235		550	0.41
553	3.688	4.042	3.668	3.165	3.034		553	0.738	0.857	0.725	0.871		551	3.177	4.37	2.972	1.009	1.346		551	0.584	0.665	0.682	0.255	0.298		551	3.34	3.874	3.195	1.743	1.554		551	0.682	0.612	0.743	0.144	0.096		551	3.47	2.572	2.214	1.798	1.227		551	0.4
554	3.675	4.029	3.656	3.156	3.02		554	0.729	0.847	0.717	0.861		552	3.166	4.354	2.961	1.007	1.341		552	0.574	0.656	0.675	0.253	0.293		552	3.328	3.86	3.184	1.739	1.549		552	0.671	0.603	0.737	0.144	0.093		552	3.457	2.564	2.207	1.791	1.218		552	0.39
555	3.662	4.016	3.645	3.147	3.006		555	0.719	0.838	0.709	0.852		553	3.154	4.338	2.951	1.005	1.335		553	0.564	0.646	0.669	0.25	0.289		553	3.316	3.847	3.173	1.734	1.544		553	0.661	0.593	0.731	0.142	0.091		553	3.445	2.557	2.199	1.784	1.21		553	0.38
556	3.649	4.003	3.633	3.137	2.993		556	0.71	0.828	0.702	0.843		554	3.142	4.322	2.94	1.002	1.33		554	0.555	0.636	0.662	0.248	0.285		554	3.304	3.834	3.162	1.729	1.539		554	0.652	0.584	0.725	0.141	0.09		554	3.432	2.549	2.19	1.777	1.202		554	0.371
557	3.634	3.99	3.62	3.126	2.98		557	0.701	0.819	0.694	0.835		555	3.13	4.306	2.93	1	1.325		555	0.546	0.625	0.655	0.247	0.282		555	3.292	3.82	3.15	1.724	1.534		555	0.643	0.574	0.718	0.14	0.089		555	3.419	2.541	2.182	1.77	1.194		555	0.362
558	3.621	3.976	3.607	3.115	2.967		558	0.691	0.81	0.686	0.827		556	3.119	4.29	2.918	0.997	1.32		556	0.537	0.615	0.649	0.244	0.279		556	3.28	3.806	3.138	1.72	1.531		556	0.634	0.565	0.711	0.138	0.089		556	3.406	2.532	2.173	1.762	1.187		556	0.353
559	3.608	3.963	3.595	3.104	2.954		559	0.681	0.801	0.678	0.819		557	3.108	4.273	2.907	0.995	1.316		557	0.528	0.606	0.642	0.242	0.277		557	3.268	3.792	3.125	1.715	1.528		557	0.625	0.555	0.704	0.137	0.089		557	3.394	2.524	2.165	1.755	1.18		557	0.344
560	3.596	3.95	3.583	3.094	2.941		560	0.672	0.792	0.67	0.81		558	3.096	4.257	2.896	0.992	1.311		558	0.519	0.597	0.636	0.24	0.275		558	3.256	3.779	3.114	1.71	1.524		558	0.615	0.546	0.698	0.136	0.089		558	3.382	2.516	2.157	1.747	1.173		558	0.335
561	3.583	3.936	3.571	3.084	2.927		561	0.663	0.783	0.663	0.801		559	3.084	4.241	2.886	0.989	1.306		559	0.509	0.589	0.63	0.238	0.272		559	3.244	3.766	3.102	1.706	1.52		559	0.606	0.538	0.691	0.135	0.088		559	3.369	2.508	2.149	1.739	1.165		559	0.325
562	3.571	3.924	3.56	3.075	2.913		562	0.654	0.775	0.656	0.793		560	3.074	4.224	2.875	0.986	1.301		560	0.5	0.58	0.624	0.236	0.269		560	3.233	3.753	3.091	1.701	1.515		560	0.597	0.529	0.685	0.134	0.087		560	3.358	2.5	2.141	1.732	1.157		560	0.317
563	3.56	3.911	3.548	3.066	2.9		563	0.646	0.767	0.648	0.784		561	3.063	4.208	2.865	0.983	1.296		561	0.492	0.572	0.618	0.235	0.265		561	3.222	3.74	3.08	1.696	1.51		561	0.588	0.52	0.679	0.133	0.086		561	3.346	2.492	2.132	1.724	1.149		561	0.307
564	3.548	3.897	3.536	3.057	2.886		564	0.638	0.758	0.641	0.775		562	3.051	4.193	2.855	0.98	1.291		562	0.483	0.564	0.612	0.233	0.262		562	3.211	3.727	3.07	1.69	1.505		562	0.579	0.512	0.674	0.132	0.085		562	3.334	2.484	2.124	1.717	1.141		562	0.299
565	3.536	3.883	3.524	3.047	2.872		565	0.629	0.749	0.634	0.765		563	3.041	4.177	2.844	0.977	1.286		563	0.475	0.555	0.606	0.232	0.258		563	3.2	3.714	3.059	1.685	1.499		563	0.571	0.503	0.668	0.131	0.084		563	3.322	2.475	2.115	1.709	1.133		563	0.291
566	3.523	3.869	3.512	3.038	2.859		566	0.62	0.742	0.626	0.756		564	3.03	4.161	2.833	0.975	1.28		564	0.467	0.546	0.599	0.23	0.255		564	3.189	3.699	3.047	1.679	1.493		564	0.562	0.493	0.662	0.13	0.082		564	3.311	2.465	2.106	1.702	1.125		564	0.282
567	3.511	3.855	3.501	3.028	2.846		567	0.611	0.734	0.619	0.748		565	3.018	4.144	2.823	0.971	1.273		565	0.458	0.538	0.593	0.228	0.251		565	3.176	3.683	3.036	1.674	1.487		565	0.553	0.485	0.655	0.129	0.08		565	3.298	2.455	2.098	1.693	1.116		565	0.274
568	3.498	3.841	3.489	3.018	2.832		568	0.603	0.726	0.612	0.74		566	3.006	4.128	2.813	0.969	1.268		566	0.449	0.53	0.587	0.226	0.247		566	3.164	3.669	3.025	1.669	1.481		566	0.543	0.477	0.649	0.127	0.079		566	3.286	2.446	2.09	1.686	1.108		566	0.266
569	3.486	3.828	3.478	3.008	2.819		569	0.594	0.718	0.606	0.732		567	2.995	4.111	2.802	0.967	1.262		567	0.44	0.522	0.582	0.224	0.243		567	3.152	3.654	3.014	1.665	1.475		567	0.535	0.47	0.643	0.127	0.078		567	3.274	2.436	2.082	1.678	1.1		567	0.258
570	3.474	3.817	3.467	2.999	2.806		570	0.586	0.71	0.6	0.723		568	2.983	4.095	2.792	0.965	1.257		568	0.432	0.514	0.576	0.221	0.239		568	3.139	3.64	3.003	1.661	1.47		568	0.526	0.462	0.637	0.126	0.076		568	3.261	2.427	2.074	1.671	1.092		568	0.25
571	3.462	3.805	3.456	2.99	2.793		571	0.579	0.703	0.594	0.715		569	2.971	4.08	2.782	0.963	1.251		569	0.423	0.506	0.571	0.22	0.236		569	3.127	3.627	2.993	1.657	1.465		569	0.518	0.455	0.632	0.124	0.075		569	3.248	2.42	2.067	1.664	1.084		569	0.241
572	3.45	3.793	3.445	2.98	2.78		572	0.572	0.695	0.588	0.707		570	2.96	4.067	2.772	0.96	1.245		570	0.415	0.499	0.566	0.218	0.233		570	3.115	3.617	2.983	1.653	1.461		570	0.51	0.448	0.627	0.123	0.074		570	3.236	2.413	2.059	1.658	1.077		570	0.234
573	3.438	3.78	3.434	2.97	2.767		573	0.564	0.688	0.581	0.698		571	2.95	4.053	2.762	0.958	1.24		571	0.408	0.492	0.56	0.216	0.229		571	3.105	3.606	2.973	1.649	1.456		571	0.503	0.441	0.622	0.121	0.072		571	3.225	2.406	2.051	1.651	1.069		571	0.226
574	3.426	3.768	3.424	2.96	2.754		574	0.557	0.682	0.575	0.69		572	2.94	4.037	2.753	0.955	1.233		572	0.4	0.484	0.555	0.214	0.225		572	3.094	3.594	2.963	1.644	1.451		572	0.495	0.434	0.616	0.119	0.07		572	3.214	2.398	2.044	1.644	1.061		572	0.219
575	3.414	3.755	3.414	2.951	2.741		575	0.549	0.675	0.569	0.682		573	2.93	4.022	2.744	0.952	1.227		573	0.393	0.477	0.549	0.212	0.221		573	3.083	3.581	2.952	1.639	1.446		573	0.488	0.427	0.61	0.118	0.068		573	3.202	2.39	2.036	1.637	1.054		573	0.212
576	3.402	3.742	3.403	2.941	2.729		576	0.542	0.669	0.564	0.675		574	2.919	4.006	2.734	0.95	1.221		574	0.386	0.47	0.544	0.21	0.218		574	3.072	3.568	2.942	1.634	1.442		574	0.48	0.42	0.604	0.116	0.065		574	3.19	2.382	2.029	1.63	1.046		574	0.205
577	3.39	3.73	3.391	2.932	2.717		577	0.534	0.662	0.558	0.669		575	2.907	3.991	2.724	0.947	1.215		575	0.378	0.464	0.539	0.208	0.214		575	3.061	3.555	2.932	1.629	1.436		575	0.473	0.414	0.599	0.115	0.062		575	3.179	2.374	2.022	1.624	1.039		575	0.197
578	3.378	3.719	3.381	2.924	2.705		578	0.526	0.655	0.553	0.663		576	2.896	3.976	2.714	0.945	1.21		576	0.371	0.458	0.534	0.207	0.211		576	3.05	3.54	2.922	1.624	1.432		576	0.466	0.408	0.593	0.114	0.06		576	3.167	2.365	2.015	1.618	1.032		576	0.19
579	3.366	3.708	3.369	2.915	2.694		579	0.519	0.649	0.547	0.658		577	2.885	3.961	2.703	0.944	1.205		577	0.364	0.452	0.528	0.206	0.209		577	3.038	3.527	2.911	1.62	1.427		577	0.459	0.403	0.589	0.113	0.059		577	3.155	2.357	2.008	1.611	1.025		577	0.183
580	3.354	3.696	3.358	2.905	2.683		580	0.513	0.643	0.542	0.654		578	2.874	3.948	2.694	0.942	1.202		578	0.357	0.446	0.524	0.204	0.207		578	3.026	3.516	2.902	1.616	1.423		578	0.452	0.396	0.585	0.113	0.059		578	3.144	2.35	2.001	1.605	1.02		578	0.176
581	3.343	3.684	3.347	2.896	2.672		581	0.507	0.637	0.537	0.649		579	2.863	3.935	2.686	0.94	1.199		579	0.351	0.441	0.52	0.202	0.206		579	3.015	3.504	2.893	1.612	1.42		579	0.445	0.39	0.581	0.112	0.06		579	3.133	2.343	1.994	1.599	1.015		579	0.169
582	3.333	3.673	3.337	2.886	2.662		582	0.501	0.631	0.532	0.644		580	2.854	3.921	2.677	0.937	1.196		580	0.346	0.435	0.516	0.201	0.205		580	3.006	3.491	2.884	1.608	1.417		580	0.44	0.384	0.578	0.112	0.061		580	3.123	2.335	1.987	1.593	1.01		580	0.164
583	3.323	3.662	3.327	2.877	2.652		583	0.496	0.625	0.527	0.64		581	2.845	3.908	2.668	0.935	1.193		581	0.34	0.428	0.512	0.2	0.204		581	2.996	3.48	2.875	1.604	1.413		581	0.434	0.377	0.574	0.111	0.061		581	3.112	2.328	1.98	1.587	1.004		581	0.158
584	3.314	3.65	3.318	2.868	2.641		584	0.491	0.619	0.522	0.634		582	2.836	3.895	2.66	0.932	1.19		582	0.334	0.423	0.509	0.199	0.202		582	2.987	3.469	2.866	1.6	1.409		582	0.428	0.371	0.57	0.11	0.061		582	3.102	2.321	1.974	1.581	0.999		582	0.152
585	3.303	3.638	3.308	2.86	2.63		585	0.485	0.612	0.517	0.627		583	2.828	3.882	2.651	0.93	1.187		583	0.329	0.417	0.504	0.198	0.201		583	2.978	3.457	2.856	1.596	1.406		583	0.424	0.366	0.566	0.109	0.062		583	3.092	2.315	1.968	1.575	0.994		583	0.148
586	3.292	3.627	3.297	2.852	2.619		586	0.478	0.606	0.513	0.621		584	2.82	3.869	2.642	0.927	1.182		584	0.324	0.411	0.499	0.196	0.199		584	2.97	3.446	2.847	1.593	1.402		584	0.419	0.36	0.562	0.108	0.061		584	3.083	2.308	1.961	1.569	0.988		584	0.144
587	3.282	3.616	3.286	2.844	2.608		587	0.472	0.6	0.508	0.615		585	2.811	3.856	2.632	0.925	1.177		585	0.318	0.404	0.495	0.195	0.196		585	2.959	3.435	2.837	1.589	1.398		585	0.412	0.354	0.558	0.108	0.06		585	3.072	2.301	1.954	1.562	0.982		585	0.138
588	3.271	3.605	3.276	2.834	2.595		588	0.467	0.594	0.503	0.608		586	2.802	3.843	2.623	0.924	1.173		586	0.313	0.398	0.49	0.194	0.194		586	2.948	3.425	2.828	1.586	1.394		586	0.405	0.349	0.554	0.108	0.059		586	3.062	2.295	1.947	1.556	0.976		586	0.132
589	3.261	3.595	3.266	2.825	2.583		589	0.461	0.588	0.498	0.602		587	2.794	3.828	2.615	0.922	1.168		587	0.308	0.392	0.486	0.193	0.192		587	2.938	3.414	2.819	1.583	1.391		587	0.4	0.343	0.55	0.108	0.058		587	3.053	2.288	1.941	1.55	0.969		587	0.127
590	3.251	3.584	3.257	2.817	2.573		590	0.457	0.582	0.493	0.597		588	2.784	3.815	2.607	0.919	1.163		588	0.302	0.386	0.483	0.191	0.188		588	2.929	3.403	2.811	1.578	1.386		588	0.394	0.337	0.546	0.107	0.056		588	3.043	2.281	1.935	1.544	0.962		588	0.122
591	3.242	3.574	3.247	2.808	2.562		591	0.452	0.576	0.488	0.592		589	2.775	3.804	2.598	0.917	1.158		589	0.297	0.381	0.48	0.19	0.185		589	2.919	3.392	2.803	1.574	1.381		589	0.388	0.331	0.542	0.105	0.054		589	3.033	2.274	1.929	1.538	0.955		589	0.116
592	3.231	3.562	3.238	2.799	2.551		592	0.447	0.571	0.483	0.588		590	2.766	3.791	2.59	0.914	1.153		590	0.292	0.375	0.478	0.188	0.184		590	2.91	3.382	2.795	1.57	1.377		590	0.384	0.326	0.539	0.104	0.054		590	3.023	2.267	1.923	1.533	0.95		590	0.112
593	3.221	3.55	3.228	2.791	2.54		593	0.442	0.566	0.479	0.582		591	2.757	3.779	2.583	0.911	1.15		591	0.287	0.37	0.474	0.186	0.183		591	2.902	3.371	2.786	1.566	1.374		591	0.379	0.321	0.535	0.103	0.054		591	3.014	2.26	1.917	1.528	0.945		591	0.108
594	3.211	3.538	3.218	2.782	2.529		594	0.437	0.56	0.474	0.577		592	2.748	3.766	2.574	0.909	1.146		592	0.283	0.365	0.47	0.185	0.181		592	2.894	3.36	2.777	1.562	1.369		592	0.375	0.316	0.531	0.102	0.054		592	3.003	2.253	1.91	1.522	0.94		592	0.104
595	3.2	3.528	3.209	2.774	2.517		595	0.432	0.556	0.47	0.57		593	2.739	3.753	2.565	0.906	1.142		593	0.278	0.361	0.466	0.184	0.179		593	2.884	3.348	2.767	1.558	1.364		593	0.369	0.311	0.527	0.101	0.053		593	2.993	2.245	1.902	1.516	0.935		593	0.1
596	3.189	3.516	3.199	2.765	2.505		596	0.427	0.551	0.466	0.562		594	2.73	3.74	2.556	0.903	1.137		594	0.273	0.356	0.461	0.183	0.177		594	2.875	3.336	2.757	1.553	1.36		594	0.364	0.306	0.523	0.1	0.052		594	2.984	2.237	1.895	1.51	0.929		594	0.096
597	3.179	3.505	3.189	2.757	2.493		597	0.421	0.545	0.462	0.555		595	2.72	3.727	2.547	0.9	1.131		595	0.269	0.352	0.457	0.182	0.172		595	2.865	3.325	2.747	1.549	1.354		595	0.359	0.302	0.518	0.099	0.049		595	2.974	2.231	1.888	1.504	0.922		595	0.091
598	3.168	3.494	3.18	2.749	2.484		598	0.417	0.539	0.458	0.551		596	2.71	3.714	2.538	0.897	1.124		596	0.264	0.347	0.452	0.18	0.167		596	2.855	3.314	2.738	1.543	1.347		596	0.355	0.298	0.514	0.098	0.046		596	2.963	2.223	1.881	1.497	0.914		596	0.086
599	3.157	3.483	3.17	2.741	2.474		599	0.412	0.534	0.454	0.547		597	2.7	3.701	2.529	0.895	1.118		597	0.259	0.342	0.448	0.179	0.163		597	2.844	3.303	2.729	1.539	1.342		597	0.35	0.293	0.51	0.097	0.045		597	2.952	2.216	1.875	1.491	0.907		597	0.081
600	3.147	3.472	3.159	2.732	2.465		600	0.408	0.53	0.451	0.544		598	2.69	3.688	2.52	0.893	1.114		598	0.255	0.337	0.446	0.177	0.162		598	2.834	3.292	2.721	1.535	1.339		598	0.346	0.289	0.507	0.097	0.045		598	2.942	2.209	1.869	1.485	0.902		598	0.076
601	3.137	3.461	3.149	2.723	2.456		601	0.404	0.525	0.447	0.542		599	2.68	3.676	2.512	0.892	1.111		599	0.251	0.332	0.444	0.176	0.162		599	2.825	3.281	2.713	1.531	1.336		599	0.342	0.285	0.504	0.097	0.046		599	2.932	2.202	1.863	1.48	0.898		599	0.073
602	3.127	3.45	3.139	2.714	2.447		602	0.4	0.522	0.443	0.539		600	2.672	3.663	2.503	0.891	1.108		600	0.247	0.328	0.441	0.175	0.162		600	2.816	3.27	2.704	1.527	1.333		600	0.338	0.281	0.501	0.097	0.048		600	2.922	2.195	1.857	1.474	0.894		600	0.069
603	3.117	3.439	3.13	2.706	2.435		603	0.395	0.519	0.439	0.533		601	2.663	3.65	2.495	0.889	1.106		601	0.243	0.324	0.438	0.175	0.163		601	2.807	3.259	2.695	1.524	1.33		601	0.334	0.276	0.498	0.098	0.05		601	2.912	2.188	1.85	1.468	0.891		601	0.066
604	3.106	3.43	3.12	2.697	2.424		604	0.39	0.515	0.435	0.527		602	2.655	3.638	2.487	0.886	1.103		602	0.24	0.32	0.435	0.174	0.162		602	2.798	3.249	2.687	1.521	1.327		602	0.33	0.273	0.494	0.097	0.05		602	2.903	2.182	1.843	1.462	0.887		602	0.063
605	3.095	3.42	3.111	2.69	2.413		605	0.385	0.512	0.432	0.522		603	2.646	3.626	2.479	0.883	1.098		603	0.235	0.317	0.431	0.172	0.159		603	2.79	3.238	2.678	1.516	1.32		603	0.325	0.27	0.49	0.096	0.048		603	2.894	2.175	1.836	1.456	0.881		603	0.059
606	3.084	3.41	3.101	2.683	2.403		606	0.38	0.508	0.429	0.518		604	2.636	3.614	2.471	0.879	1.092		604	0.23	0.314	0.427	0.17	0.155		604	2.779	3.228	2.669	1.511	1.314		604	0.32	0.266	0.486	0.094	0.045		604	2.883	2.168	1.829	1.45	0.874		604	0.054
607	3.073	3.399	3.092	2.676	2.392		607	0.376	0.504	0.426	0.513		605	2.626	3.6	2.463	0.876	1.087		605	0.225	0.311	0.424	0.169	0.152		605	2.768	3.217	2.661	1.507	1.309		605	0.314	0.263	0.482	0.092	0.043		605	2.872	2.162	1.823	1.444	0.868		605	0.049
608	3.063	3.389	3.084	2.669	2.381		608	0.372	0.5	0.423	0.508		606	2.616	3.587	2.455	0.873	1.083		606	0.221	0.308	0.421	0.167	0.151		606	2.759	3.207	2.652	1.502	1.303		606	0.31	0.26	0.479	0.091	0.041		606	2.862	2.155	1.817	1.439	0.863		606	0.046
609	3.054	3.379	3.075	2.661	2.371		609	0.369	0.498	0.42	0.503		607	2.606	3.574	2.447	0.872	1.078		607	0.218	0.304	0.419	0.167	0.149		607	2.749	3.196	2.643	1.498	1.299		607	0.307	0.257	0.476	0.091	0.04		607	2.852	2.147	1.811	1.435	0.857		607	0.043
610	3.044	3.369	3.066	2.653	2.36		610	0.365	0.494	0.417	0.498		608	2.596	3.561	2.439	0.87	1.073		608	0.215	0.301	0.416	0.166	0.147		608	2.739	3.186	2.634	1.493	1.294		608	0.304	0.253	0.473	0.09	0.038		608	2.843	2.141	1.806	1.43	0.851		608	0.04
611	3.034	3.359	3.058	2.644	2.349		611	0.361	0.49	0.414	0.493		609	2.588	3.549	2.43	0.868	1.069		609	0.212	0.298	0.413	0.165	0.144		609	2.73	3.175	2.626	1.49	1.29		609	0.301	0.251	0.47	0.09	0.036		609	2.834	2.135	1.801	1.425	0.845		609	0.036
612	3.024	3.35	3.049	2.634	2.338		612	0.358	0.487	0.411	0.489		610	2.579	3.537	2.422	0.866	1.063		610	0.208	0.295	0.41	0.163	0.141		610	2.721	3.165	2.617	1.486	1.284		610	0.297	0.248	0.467	0.09	0.034		610	2.825	2.128	1.794	1.42	0.84		610	0.033
613	3.014	3.34	3.04	2.626	2.329		613	0.354	0.484	0.408	0.487		611	2.57	3.526	2.415	0.864	1.058		611	0.205	0.292	0.406	0.162	0.137		611	2.711	3.154	2.609	1.482	1.278		611	0.294	0.245	0.464	0.09	0.031		611	2.815	2.122	1.789	1.416	0.833		611	0.03
614	3.004	3.329	3.031	2.618	2.32		614	0.352	0.48	0.406	0.486		612	2.562	3.514	2.407	0.862	1.053		612	0.201	0.289	0.404	0.161	0.135		612	2.701	3.143	2.601	1.477	1.274		612	0.29	0.242	0.462	0.089	0.03		612	2.806	2.116	1.784	1.41	0.828		612	0.027
615	2.996	3.32	3.022	2.609	2.311		615	0.351	0.477	0.404	0.484		613	2.554	3.503	2.399	0.86	1.05		613	0.198	0.287	0.401	0.16	0.134		613	2.693	3.133	2.593	1.473	1.27		613	0.288	0.239	0.46	0.089	0.029		613	2.796	2.111	1.777	1.405	0.824		613	0.025
616	2.987	3.311	3.014	2.602	2.303		616	0.349	0.475	0.402	0.482		614	2.546	3.491	2.392	0.858	1.047		614	0.197	0.283	0.399	0.16	0.134		614	2.685	3.123	2.585	1.469	1.266		614	0.286	0.236	0.458	0.089	0.03		614	2.787	2.104	1.771	1.399	0.821		614	0.025
617	2.977	3.303	3.004	2.594	2.294		617	0.347	0.473	0.399	0.48		615	2.538	3.479	2.384	0.856	1.045		615	0.196	0.281	0.398	0.16	0.134		615	2.678	3.114	2.576	1.465	1.263		615	0.286	0.234	0.456	0.088	0.031		615	2.778	2.098	1.765	1.394	0.818		615	0.025
618	2.968	3.294	2.995	2.587	2.284		618	0.344	0.47	0.396	0.476		616	2.53	3.469	2.376	0.853	1.042		616	0.194	0.279	0.396	0.159	0.134		616	2.67	3.105	2.568	1.462	1.26		616	0.285	0.232	0.454	0.088	0.032		616	2.77	2.093	1.76	1.388	0.815		616	0.024
619	2.958	3.284	2.986	2.579	2.275		619	0.341	0.468	0.394	0.472		617	2.522	3.458	2.368	0.851	1.039		617	0.192	0.277	0.394	0.158	0.134		617	2.662	3.097	2.561	1.459	1.257		617	0.283	0.231	0.452	0.087	0.032		617	2.761	2.088	1.754	1.383	0.811		617	0.023
620	2.949	3.273	2.977	2.571	2.267		620	0.337	0.465	0.392	0.47		618	2.513	3.448	2.36	0.849	1.035		618	0.19	0.275	0.393	0.158	0.133		618	2.653	3.088	2.554	1.455	1.253		618	0.28	0.23	0.449	0.086	0.031		618	2.752	2.082	1.748	1.378	0.806		618	0.02
621	2.94	3.262	2.967	2.563	2.257		621	0.335	0.461	0.39	0.467		619	2.504	3.437	2.353	0.847	1.032		619	0.188	0.273	0.391	0.157	0.132		619	2.645	3.078	2.546	1.452	1.249		619	0.277	0.227	0.446	0.084	0.031		619	2.743	2.076	1.743	1.373	0.802		619	0.018
622	2.933	3.251	2.958	2.555	2.247		622	0.333	0.458	0.388	0.464		620	2.495	3.426	2.345	0.844	1.029		620	0.184	0.271	0.389	0.156	0.131		620	2.636	3.068	2.538	1.448	1.246		620	0.273	0.225	0.444	0.083	0.031		620	2.734	2.07	1.737	1.368	0.799		620	0.015
623	2.924	3.241	2.949	2.548	2.238		623	0.331	0.455	0.386	0.461		621	2.488	3.415	2.337	0.842	1.025		621	0.182	0.268	0.387	0.155	0.13		621	2.628	3.058	2.531	1.443	1.242		621	0.27	0.222	0.442	0.083	0.031		621	2.726	2.064	1.731	1.364	0.795		621	0.013
624	2.916	3.232	2.94	2.541	2.228		624	0.329	0.453	0.384	0.457		622	2.481	3.402	2.329	0.84	1.021		622	0.182	0.266	0.385	0.155	0.128		622	2.621	3.048	2.523	1.44	1.237		622	0.269	0.22	0.44	0.083	0.03		622	2.718	2.057	1.726	1.36	0.79		622	0.012
625	2.907	3.224	2.931	2.534	2.219		625	0.327	0.451	0.381	0.452		623	2.474	3.39	2.322	0.838	1.018		623	0.181	0.263	0.383	0.154	0.126		623	2.614	3.038	2.516	1.436	1.232		623	0.267	0.217	0.439	0.083	0.03		623	2.71	2.05	1.72	1.355	0.786		623	0.011
626	2.897	3.214	2.923	2.526	2.209		626	0.324	0.447	0.378	0.448		624	2.467	3.379	2.315	0.836	1.014		624	0.179	0.26	0.381	0.154	0.124		624	2.606	3.029	2.509	1.433	1.227		624	0.265	0.215	0.437	0.082	0.029		624	2.701	2.043	1.714	1.352	0.781		624	0.01
627	2.886	3.205	2.915	2.518	2.2		627	0.32	0.444	0.376	0.445		625	2.46	3.369	2.308	0.833	1.009		625	0.177	0.258	0.378	0.153	0.121		625	2.598	3.02	2.502	1.429	1.223		625	0.263	0.213	0.434	0.082	0.027		625	2.693	2.037	1.709	1.347	0.775		625	0.008
628	2.876	3.195	2.907	2.511	2.192		628	0.317	0.442	0.373	0.442		626	2.451	3.357	2.3	0.831	1.004		626	0.174	0.255	0.375	0.152	0.119		626	2.589	3.01	2.493	1.425	1.219		626	0.26	0.211	0.431	0.081	0.025		626	2.683	2.03	1.704	1.342	0.77		626	0.005
629	2.866	3.185	2.898	2.503	2.182		629	0.315	0.439	0.371	0.44		627	2.442	3.346	2.294	0.829	1		627	0.17	0.253	0.373	0.151	0.118		627	2.579	3	2.485	1.421	1.216		627	0.257	0.208	0.429	0.08	0.024		627	2.674	2.024	1.698	1.336	0.766		627	0.002
630	2.857	3.174	2.889	2.495	2.174		630	0.313	0.436	0.37	0.439		628	2.433	3.335	2.287	0.827	0.996		628	0.168	0.251	0.371	0.15	0.117		628	2.57	2.99	2.476	1.417	1.212		628	0.255	0.207	0.426	0.079	0.023		628	2.664	2.018	1.693	1.331	0.761		628	0.001
631	2.848	3.163	2.879	2.488	2.165		631	0.312	0.433	0.368	0.437		629	2.425	3.323	2.279	0.824	0.992		629	0.166	0.249	0.368	0.149	0.116		629	2.561	2.98	2.468	1.413	1.208		629	0.254	0.205	0.423	0.079	0.022		629	2.656	2.012	1.688	1.326	0.758		629	-0.001
632	2.839	3.153	2.869	2.48	2.156		632	0.31	0.431	0.366	0.436		630	2.417	3.311	2.271	0.823	0.989		630	0.164	0.248	0.366	0.148	0.116		630	2.553	2.969	2.46	1.409	1.203		630	0.253	0.203	0.421	0.079	0.023		630	2.647	2.005	1.683	1.322	0.755		630	-0.002
633	2.831	3.143	2.859	2.472	2.147		633	0.307	0.429	0.364	0.434		631	2.409	3.299	2.264	0.822	0.986		631	0.163	0.246	0.365	0.148	0.116		631	2.545	2.96	2.453	1.406	1.199		631	0.251	0.2	0.42	0.079	0.023		631	2.639	1.998	1.677	1.318	0.752		631	-0.003
634	2.821	3.133	2.849	2.464	2.138		634	0.304	0.426	0.362	0.43		632	2.401	3.288	2.257	0.82	0.983		632	0.162	0.245	0.364	0.147	0.116		632	2.537	2.95	2.446	1.402	1.194		632	0.25	0.199	0.419	0.079	0.024		632	2.63	1.992	1.672	1.313	0.749		632	-0.004
635	2.811	3.124	2.84	2.456	2.129		635	0.302	0.425	0.359	0.426		633	2.394	3.277	2.249	0.817	0.979		633	0.16	0.243	0.363	0.146	0.115		633	2.528	2.941	2.438	1.398	1.19		633	0.248	0.197	0.417	0.078	0.023		633	2.621	1.987	1.666	1.309	0.745		633	-0.005
636	2.801	3.114	2.831	2.449	2.12		636	0.299	0.423	0.357	0.423		634	2.385	3.266	2.243	0.815	0.975		634	0.157	0.241	0.361	0.145	0.112		634	2.519	2.933	2.431	1.392	1.185		634	0.245	0.196	0.415	0.076	0.022		634	2.612	1.982	1.66	1.304	0.741		634	-0.008
637	2.792	3.105	2.822	2.442	2.111		637	0.297	0.421	0.356	0.42		635	2.376	3.256	2.236	0.812	0.97		635	0.155	0.239	0.36	0.144	0.11		635	2.511	2.924	2.423	1.388	1.181		635	0.242	0.195	0.413	0.075	0.02		635	2.603	1.977	1.654	1.299	0.736		635	-0.01
638	2.782	3.095	2.814	2.435	2.102		638	0.295	0.418	0.354	0.417		636	2.367	3.245	2.228	0.81	0.966		636	0.153	0.237	0.358	0.144	0.108		636	2.502	2.915	2.415	1.383	1.176		636	0.24	0.194	0.411	0.074	0.019		636	2.594	1.971	1.648	1.295	0.732		636	-0.012
639	2.774	3.085	2.806	2.428	2.094		639	0.294	0.415	0.353	0.415		637	2.359	3.233	2.221	0.808	0.962		637	0.152	0.236	0.355	0.144	0.106		637	2.493	2.905	2.407	1.38	1.172		637	0.238	0.193	0.409	0.074	0.018		637	2.585	1.965	1.643	1.291	0.728		637	-0.013
640	2.764	3.075	2.799	2.42	2.085		640	0.292	0.413	0.351	0.413		638	2.351	3.221	2.214	0.806	0.958		638	0.15	0.233	0.353	0.143	0.105		638	2.485	2.895	2.399	1.377	1.167		638	0.237	0.191	0.407	0.075	0.017		638	2.577	1.958	1.638	1.286	0.723		638	-0.014
641	2.755	3.065	2.791	2.412	2.077		641	0.291	0.41	0.349	0.411		639	2.342	3.209	2.206	0.805	0.954		639	0.149	0.231	0.352	0.143	0.104		639	2.476	2.885	2.391	1.374	1.163		639	0.236	0.189	0.405	0.076	0.017		639	2.569	1.951	1.632	1.283	0.72		639	-0.015
642	2.747	3.055	2.782	2.405	2.07		642	0.29	0.407	0.348	0.41		640	2.335	3.198	2.199	0.803	0.951		640	0.149	0.229	0.35	0.143	0.104		640	2.468	2.875	2.383	1.372	1.16		640	0.235	0.186	0.404	0.076	0.017		640	2.56	1.944	1.628	1.279	0.717		640	-0.014
643	2.739	3.046	2.772	2.397	2.063		643	0.289	0.405	0.346	0.41		641	2.327	3.186	2.192	0.801	0.948		641	0.148	0.227	0.349	0.143	0.104		641	2.46	2.865	2.376	1.37	1.157		641	0.235	0.184	0.403	0.076	0.017		641	2.552	1.938	1.623	1.275	0.713		641	-0.014
644	2.73	3.037	2.763	2.39	2.056		644	0.287	0.403	0.345	0.41		642	2.32	3.176	2.186	0.799	0.945		642	0.148	0.225	0.349	0.142	0.105		642	2.452	2.856	2.369	1.366	1.154		642	0.234	0.183	0.402	0.076	0.018		642	2.543	1.933	1.618	1.271	0.71		642	-0.014
645	2.721	3.027	2.753	2.382	2.049		645	0.285	0.4	0.343	0.409		643	2.313	3.165	2.178	0.796	0.944		643	0.146	0.222	0.348	0.142	0.107		643	2.444	2.847	2.361	1.362	1.153		643	0.233	0.181	0.401	0.075	0.02		643	2.534	1.928	1.612	1.266	0.709		643	-0.015
646	2.713	3.017	2.744	2.375	2.041		646	0.283	0.397	0.342	0.408		644	2.305	3.154	2.171	0.793	0.942		644	0.146	0.22	0.347	0.141	0.108		644	2.437	2.838	2.354	1.358	1.151		644	0.232	0.179	0.4	0.074	0.022		644	2.526	1.922	1.607	1.262	0.707		644	-0.015
647	2.703	3.008	2.734	2.368	2.033		647	0.28	0.394	0.34	0.407		645	2.298	3.143	2.164	0.791	0.941		645	0.145	0.218	0.345	0.14	0.109		645	2.429	2.827	2.346	1.353	1.149		645	0.231	0.177	0.398	0.074	0.024		645	2.518	1.916	1.602	1.258	0.705		645	-0.016
648	2.695	3	2.726	2.36	2.024		648	0.278	0.392	0.338	0.405		646	2.289	3.132	2.157	0.789	0.938		646	0.144	0.215	0.344	0.14	0.109		646	2.42	2.817	2.339	1.35	1.146		646	0.229	0.174	0.397	0.074	0.024		646	2.51	1.91	1.597	1.254	0.702		646	-0.017
649	2.686	2.99	2.719	2.353	2.015		649	0.277	0.389	0.336	0.402		647	2.281	3.122	2.149	0.788	0.935		647	0.142	0.213	0.343	0.139	0.109		647	2.412	2.807	2.332	1.346	1.143		647	0.227	0.172	0.395	0.075	0.025		647	2.503	1.904	1.592	1.251	0.7		647	-0.019
650	2.678	2.982	2.712	2.346	2.007		650	0.275	0.387	0.334	0.4		648	2.273	3.112	2.143	0.786	0.932		648	0.14	0.212	0.341	0.138	0.108		648	2.404	2.798	2.325	1.342	1.139		648	0.226	0.169	0.393	0.074	0.025		648	2.496	1.899	1.587	1.248	0.696		648	-0.019
													649	2.266	3.102	2.137	0.785	0.929		649	0.139	0.21	0.34	0.136	0.107		649	2.397	2.788	2.318	1.339	1.134		649	0.224	0.167	0.391	0.074	0.024		649	2.489	1.894	1.583	1.244	0.692		649	-0.02
													650	2.258	3.093	2.131	0.782	0.925		650	0.137	0.208	0.339	0.136	0.106		650	2.39	2.78	2.311	1.335	1.131		650	0.223	0.166	0.389	0.074	0.024		650	2.482	1.889	1.578	1.24	0.688		650	-0.021
[truncated: 4 more columns]

## Sheet: Suppl. Fig. 3
Supplementary Figure 3. Evaluation of hemolysis effect of PHySIOMIC.
Suppl Fig. 3b. Hemolysis Spectrum							Suppl Fig. 3c. Hemolysis Rate
Absorbance (A.U.)	Positive control	Negative control	20 µg/mL	40 µg/mL	80 µg/mL		At	540 nm	(Spark)
500	3.185	0.096	-0.027	-0.005	0.009			Positif Control	Negative control	20 µg/mL	40 µg/mL	80 µg/mL
501	3.163	0.096	-0.026	-0.005	0.009		Hemolyse 1	3.201	0.1395	0.1145	0.115	0.116
502	3.142	0.096	-0.026	-0.004	0.01		Hemolyse 2	2.3516	0.09515	0.1042	0.11175	0.09335
503	3.123	0.096	-0.026	-0.005	0.01		Hemolyse 3	2.58465	0.1005	0.09765	0.0901	0.09685
504	3.106	0.096	-0.026	-0.005	0.01
505	3.093	0.097	-0.026	-0.005	0.01		Hem Rate 1			0.816593	0.800261	0.767598
506	3.084	0.097	-0.026	-0.005	0.011		Hem Rate 2			0.401072	0.735669	0.0797713
507	3.079	0.098	-0.027	-0.005	0.01		Hem Rate 3			0.114727	0.418654	0.146932
508	3.079	0.098	-0.027	-0.005	0.01
509	3.086	0.098	-0.027	-0.006	0.009
510	3.102	0.098	-0.027	-0.006	0.009
511	3.126	0.098	-0.027	-0.006	0.008
512	3.162	0.098	-0.027	-0.007	0.007
513	3.211	0.097	-0.028	-0.007	0.007
514	3.275	0.097	-0.028	-0.007	0.007
515	3.354	0.098	-0.028	-0.007	0.006
516	3.448	0.098	-0.028	-0.007	0.006
517	3.558	0.098	-0.029	-0.007	0.007
518	3.689	0.098	-0.029	-0.007	0.006
519	3.844	0.098	-0.029	-0.007	0.006
520	4.026	0.098	-0.029	-0.006	0.007
521	4.237	0.099	-0.028	-0.005	0.007
522	4.478	0.1	-0.028	-0.003	0.008
523	4.744	0.101	-0.027	-0.002	0.008
524	5.019	0.102	-0.027	-0.001	0.008
525	5.295	0.102	-0.027	-0.001	0.006
526	5.569	0.101	-0.028	-0.001	0.004
527	5.841	0.1	-0.029	-0.003	0.002
528	6.114	0.1	-0.031	-0.005	-0.002
529	6.402	0.099	-0.031	-0.005	-0.004
530	6.704	0.099	-0.032	-0.005	-0.005
531	7.009	0.1	-0.033	-0.004	-0.006
532	7.308	0.101	-0.033	-0.003	-0.007
533	7.591	0.102	-0.034	-0.002	-0.006
534	7.849	0.102	-0.034	-0.001	-0.004
535	8.075	0.103	-0.034	0.001	-0.004
536	8.272	0.104	-0.034	0.002	-0.004
537	8.438	0.104	-0.034	0.002	-0.003
538	8.568	0.105	-0.034	0.003	-0.003
539	8.657	0.106	-0.033	0.004	-0.003
540	8.698	0.106	-0.034	0.003	-0.005
541	8.69	0.105	-0.035	0.001	-0.007
542	8.632	0.105	-0.036	-0.001	-0.008
543	8.525	0.105	-0.036	-0.001	-0.008
544	8.371	0.104	-0.037	-0.003	-0.008
545	8.174	0.103	-0.037	-0.004	-0.009
546	7.942	0.103	-0.037	-0.004	-0.008
547	7.681	0.103	-0.037	-0.005	-0.008
548	7.401	0.102	-0.037	-0.006	-0.008
549	7.112	0.101	-0.037	-0.008	-0.01
550	6.829	0.101	-0.037	-0.009	-0.01
551	6.559	0.1	-0.037	-0.01	-0.011
552	6.311	0.1	-0.037	-0.011	-0.012
553	6.089	0.1	-0.038	-0.013	-0.014
554	5.898	0.1	-0.038	-0.013	-0.014
555	5.737	0.099	-0.038	-0.014	-0.014
556	5.606	0.099	-0.038	-0.014	-0.013
557	5.508	0.099	-0.038	-0.015	-0.012
558	5.446	0.098	-0.037	-0.015	-0.012
559	5.421	0.098	-0.037	-0.015	-0.011
560	5.436	0.098	-0.037	-0.014	-0.01
561	5.491	0.099	-0.037	-0.014	-0.011
562	5.588	0.099	-0.037	-0.014	-0.011
563	5.726	0.1	-0.037	-0.014	-0.011
564	5.905	0.101	-0.037	-0.014	-0.011
565	6.125	0.101	-0.037	-0.013	-0.012
566	6.385	0.101	-0.038	-0.013	-0.013
567	6.683	0.102	-0.038	-0.012	-0.013
568	7.01	0.102	-0.039	-0.01	-0.014
569	7.358	0.103	-0.039	-0.01	-0.015
570	7.711	0.104	-0.04	-0.009	-0.015
571	8.048	0.105	-0.041	-0.009	-0.016
572	8.349	0.105	-0.041	-0.009	-0.018
573	8.592	0.105	-0.042	-0.009	-0.019
574	8.754	0.104	-0.043	-0.01	-0.021
575	8.813	0.104	-0.043	-0.01	-0.023
576	8.754	0.104	-0.044	-0.011	-0.023
577	8.569	0.103	-0.044	-0.012	-0.023
578	8.255	0.102	-0.045	-0.012	-0.022
579	7.827	0.102	-0.044	-0.013	-0.021
580	7.306	0.101	-0.043	-0.014	-0.019
581	6.717	0.1	-0.042	-0.015	-0.017
582	6.088	0.098	-0.041	-0.017	-0.017
583	5.447	0.097	-0.04	-0.019	-0.017
584	4.818	0.096	-0.04	-0.021	-0.017
585	4.218	0.094	-0.04	-0.024	-0.018
586	3.663	0.092	-0.041	-0.027	-0.018
587	3.163	0.091	-0.04	-0.029	-0.018
588	2.719	0.09	-0.04	-0.03	-0.017
589	2.33	0.09	-0.04	-0.031	-0.017
590	1.994	0.089	-0.039	-0.032	-0.016
591	1.705	0.089	-0.039	-0.033	-0.016
592	1.458	0.088	-0.039	-0.034	-0.016
593	1.25	0.087	-0.039	-0.035	-0.017
594	1.076	0.087	-0.039	-0.036	-0.017
595	0.932	0.086	-0.039	-0.037	-0.017
596	0.814	0.085	-0.04	-0.039	-0.018
597	0.717	0.084	-0.04	-0.04	-0.018
598	0.636	0.084	-0.041	-0.04	-0.018
599	0.566	0.083	-0.041	-0.04	-0.017
600	0.506	0.083	-0.041	-0.04	-0.017
601	0.454	0.083	-0.04	-0.039	-0.017
602	0.409	0.084	-0.04	-0.038	-0.017
603	0.37	0.084	-0.04	-0.039	-0.018
604	0.334	0.083	-0.041	-0.041	-0.021
605	0.304	0.083	-0.041	-0.042	-0.023
606	0.278	0.082	-0.041	-0.043	-0.024
607	0.256	0.082	-0.042	-0.044	-0.025
608	0.236	0.081	-0.042	-0.044	-0.026
609	0.22	0.081	-0.042	-0.044	-0.026
610	0.205	0.08	-0.043	-0.045	-0.026
611	0.192	0.08	-0.044	-0.046	-0.026
612	0.18	0.08	-0.045	-0.046	-0.026
613	0.168	0.08	-0.045	-0.046	-0.026
614	0.158	0.08	-0.045	-0.046	-0.027
615	0.149	0.08	-0.044	-0.046	-0.027
616	0.14	0.08	-0.044	-0.045	-0.026
617	0.132	0.079	-0.043	-0.045	-0.026
618	0.124	0.079	-0.043	-0.045	-0.025
619	0.118	0.079	-0.042	-0.044	-0.024
620	0.112	0.079	-0.042	-0.044	-0.023
621	0.106	0.079	-0.042	-0.043	-0.022
622	0.1	0.079	-0.042	-0.043	-0.022
623	0.095	0.079	-0.042	-0.044	-0.023
624	0.088	0.078	-0.042	-0.044	-0.024
625	0.082	0.078	-0.042	-0.045	-0.026
626	0.076	0.077	-0.043	-0.045	-0.026
627	0.072	0.076	-0.044	-0.046	-0.027
628	0.068	0.076	-0.044	-0.046	-0.027
629	0.066	0.076	-0.043	-0.046	-0.026
630	0.064	0.077	-0.043	-0.045	-0.025
631	0.062	0.077	-0.043	-0.045	-0.024
632	0.059	0.077	-0.043	-0.045	-0.024
633	0.056	0.077	-0.043	-0.045	-0.024
634	0.052	0.076	-0.044	-0.045	-0.025
635	0.049	0.076	-0.044	-0.046	-0.026
636	0.045	0.076	-0.044	-0.046	-0.027
637	0.042	0.076	-0.044	-0.047	-0.028
638	0.04	0.076	-0.044	-0.047	-0.028
639	0.037	0.076	-0.044	-0.048	-0.028
640	0.035	0.076	-0.045	-0.048	-0.028
641	0.033	0.075	-0.045	-0.049	-0.028
642	0.031	0.075	-0.046	-0.049	-0.028
643	0.03	0.075	-0.046	-0.049	-0.027
644	0.03	0.075	-0.046	-0.048	-0.027
645	0.03	0.075	-0.045	-0.048	-0.026
646	0.028	0.075	-0.046	-0.048	-0.026
647	0.026	0.075	-0.046	-0.048	-0.027
648	0.024	0.076	-0.046	-0.048	-0.028
649	0.021	0.076	-0.047	-0.048	-0.029
650	0.019	0.075	-0.047	-0.049	-0.03

[truncated: 6 more sheets: Suppl. Fig. 4, Suppl. Fig. 5, Suppl. Fig. 7, Suppl. Fig. 8, Suppl. Fig. 9, Suppl. Fig. 10]
